# Supplementary material for: 4-[4,5-Bis(pyridin-2-yl)-1H-imidazol-2-yl]phenol monohydrate
Source: Acta Crystallogr Sect E Struct Rep Online. 2010 Dec 18;67(Pt 1):o161. doi: 10.1107/S1600536810052062 (PMC3050325; doi:10.1107/S1600536810052062)
Supplement: Supplementary file 1 [file e-67-0o161-sup1.cif]

##############################################################################
###                                                                        ###
###        Electronic paper (Acta Crystallographica Section E)             ###
###                                                                        ###
##############################################################################
#                                                                            #
# This CIF contains the data in a paper accepted for publication in Acta     #
# Crystallographica Section E. It conforms to the requirements of Notes      #
# for Authors for Section E, and has been peer reviewed under the auspices   #
# of the IUCr Commission on Journals.                                        #
#                                                                            #
# Full details of the Crystallographic Information File format               #
# are given in the paper "The Crystallographic Information File (CIF):       #
# a New Standard Archive File for Crystallography" by S. R. Hall, F. H.      #
# Allen and I. D. Brown [Acta Cryst. (1991), A47, 655-685].                  #
#                                                                            #
# The current version of the core CIF dictionary is obtainable from          #
# ftp://ftp.iucr.org/pub/cif_core.dic. The current version number is 2.4.    #
#                                                                            #
# Software is freely available for graphical display of the structure(s) in  #
# this CIF.  For information consult the CIF home page http://www.iucr.org/  #
# cif/home.html                                                              #
#                                                                            #
# This file may be used for bona fide research purposes within the           #
# scientific community so long as proper attribution is given to the journal # 
# article from which it was obtained.                                        #
#                                                                            #
##############################################################################
                                             
data_global
_audit_creation_method     'form.cif (version 2.0)'
_journal_data_validation_number     ?
_journal_date_recd_electronic     2010-12-11
_journal_date_accepted     2010-12-12
_journal_name_full     'Acta Crystallographica, Section E'
_journal_year     2011
_journal_volume     67
_journal_issue      1
_journal_page_first     o161
_journal_page_last     o161
_journal_paper_category     QO
_journal_coeditor_code     HB5769
_publ_contact_author_name     'Zhi-Zhi Hu'
_publ_contact_author_address
;
School of Chemical Engineering
University of Science and Technology Liaoning
Anshan 114051
People's Republic of China
;
_publ_contact_author_email     xiaoguoyong@sohu.com
_publ_contact_author_fax     ?
_publ_contact_author_phone     ?
_publ_section_title
;
4-[4,5-Bis(pyridin-2-yl)-1<i>H</i>-imidazol-2-yl]phenol monohydrate
;
loop_
    _publ_author_name
    _publ_author_address
    'Guo-Yong Xiao'
;
School of Chemical Engineering,
University of Science and Technology Liaoning,
Anshan 114051,
People's Republic of China
;
    'Hai-Jun Chi'
;
School of Chemical Engineering,
University of Science and Technology Liaoning,
Anshan 114051,
People's Republic of China
;
    'Peng Lei'
;
School of Chemical Engineering,
University of Science and Technology Liaoning,
Anshan 114051,
People's Republic of China
;
    'Jiang-Long Yu'
;
School of Power and Energy Engineering,
Shenyang Institute of Aeronautical Engineering, Shenyang, Liaoning,
Shenyang 110136
People's Republic of China
;
    'Zhi-Zhi Hu'
;
School of Chemical Engineering,
University of Science and Technology Liaoning,
Anshan 114051,
People's Republic of China
;
data_I
_audit_creation_method     SHELXL-97
_chemical_name_systematic
;
4-[4,5-Bis(pyridin-2-yl)-1<i>H</i>-imidazol-2-yl]phenol monohydrate
;
_chemical_name_common     ?
_chemical_formula_moiety     'C19 H14 N4 O, H2 O'
_chemical_formula_sum     'C19 H16 N4 O2'
_chemical_formula_iupac     'C19 H14 N4 O, H2 O'
_chemical_formula_weight     332.36
_chemical_melting_point     ?
_symmetry_cell_setting     triclinic
_symmetry_space_group_name_H-M     'P -1'
_symmetry_space_group_name_Hall     '-P 1'
loop_
    _symmetry_equiv_pos_as_xyz
    'x, y, z'
    '-x, -y, -z'
_cell_length_a     8.5875(17)
_cell_length_b     9.0151(18)
_cell_length_c     11.353(2)
_cell_angle_alpha     77.89(3)
_cell_angle_beta     69.96(3)
_cell_angle_gamma     73.66(3)
_cell_volume     786.0(3)
_cell_formula_units_Z     2
_cell_measurement_reflns_used     2376
_cell_measurement_theta_min     2.593
_cell_measurement_theta_max     27.901
_cell_measurement_temperature     113(2)
_exptl_crystal_description     prism
_exptl_crystal_colour     colourless
_exptl_crystal_size_max     0.22
_exptl_crystal_size_mid     0.20
_exptl_crystal_size_min     0.16
_exptl_crystal_density_diffrn     1.404
_exptl_crystal_density_meas     ?
_exptl_crystal_density_method     'not measured'
_exptl_crystal_F_000     348
_exptl_absorpt_coefficient_mu     0.095
_exptl_absorpt_correction_type     multi-scan
_exptl_absorpt_process_details     '(SADABS; Bruker, 1998)'
_exptl_absorpt_correction_T_min     0.9795
_exptl_absorpt_correction_T_max     0.9850
_exptl_special_details
;
;
_diffrn_ambient_temperature     113(2)
_diffrn_radiation_type     MoK\a
_diffrn_radiation_wavelength     0.71073
_diffrn_radiation_source     'fine-focus sealed tube'
_diffrn_radiation_monochromator     graphite
_diffrn_measurement_device_type     'Bruker SMART CCD'
_diffrn_measurement_method     \w
_diffrn_detector_area_resol_mean     ?
_diffrn_reflns_number     5731
_diffrn_reflns_av_R_equivalents     0.0269
_diffrn_reflns_av_sigmaI/netI     0.0389
_diffrn_reflns_theta_min     2.59
_diffrn_reflns_theta_max     25.02
_diffrn_reflns_theta_full     25.02
_diffrn_measured_fraction_theta_max     0.986
_diffrn_measured_fraction_theta_full     0.986
_diffrn_reflns_limit_h_min     -10
_diffrn_reflns_limit_h_max     10
_diffrn_reflns_limit_k_min     -10
_diffrn_reflns_limit_k_max     10
_diffrn_reflns_limit_l_min     -13
_diffrn_reflns_limit_l_max     12
_diffrn_standards_number     0
_diffrn_standards_interval_count     .
_diffrn_standards_interval_time     .
_diffrn_standards_decay_%     ?
_refine_special_details
;
Refinement of <i>F</i>^2^ against ALL reflections. The weighted <i>R</i>-factor
<i>wR</i> and goodness of fit <i>S</i> are based on <i>F</i>^2^, conventional
<i>R</i>-factors <i>R</i> are based on <i>F</i>, with <i>F</i> set to zero for
negative <i>F</i>^2^. The threshold expression of <i>F</i>^2^ >
\s(<i>F</i>^2^) is used only for calculating <i>R</i>-factors(gt) <i>etc</i>.
and is not relevant to the choice of reflections for refinement.
<i>R</i>-factors based on <i>F</i>^2^ are statistically about twice as large
as those based on <i>F</i>, and <i>R</i>- factors based on ALL data will be
even larger.
;
_reflns_number_total     2746
_reflns_number_gt     2155
_reflns_threshold_expression     I>2\s(I)
_refine_ls_structure_factor_coef     Fsqd
_refine_ls_matrix_type     full
_refine_ls_R_factor_all     0.0452
_refine_ls_R_factor_gt     0.0376
_refine_ls_wR_factor_gt     0.1042
_refine_ls_wR_factor_ref     0.1091
_refine_ls_goodness_of_fit_ref     1.089
_refine_ls_restrained_S_all     1.091
_refine_ls_number_reflns     2746
_refine_ls_number_parameters     239
_refine_ls_number_restraints     4
_refine_ls_hydrogen_treatment     mixed
_refine_ls_weighting_scheme     calc
_refine_ls_weighting_details
                 'calc w=1/[\s^2^(Fo^2^)+(0.0736P)^2^] where P=(Fo^2^+2Fc^2^)/3'
_atom_sites_solution_hydrogens     geom
_atom_sites_solution_primary     direct
_atom_sites_solution_secondary     difmap
_refine_ls_shift/su_max     0.001
_refine_ls_shift/su_mean     0.000
_refine_diff_density_max     0.195
_refine_diff_density_min     -0.252
_refine_ls_extinction_method     none
_refine_ls_extinction_coef     ?
loop_
    _atom_type_symbol
    _atom_type_description
    _atom_type_scat_dispersion_real
    _atom_type_scat_dispersion_imag
    _atom_type_scat_source
    'C' 'C' 0.0033 0.0016
                         'International Tables Vol C Tables 4.2.6.8 and 6.1.1.4'
    'H' 'H' 0.0000 0.0000
                         'International Tables Vol C Tables 4.2.6.8 and 6.1.1.4'
    'N' 'N' 0.0061 0.0033
                         'International Tables Vol C Tables 4.2.6.8 and 6.1.1.4'
    'O' 'O' 0.0106 0.0060
                         'International Tables Vol C Tables 4.2.6.8 and 6.1.1.4'
_computing_data_collection     'SMART (Bruker, 1998)'
_computing_cell_refinement     'SAINT (Bruker, 1998)'
_computing_data_reduction     'SAINT (Bruker, 1998)'
_computing_structure_solution     'SHELXS97 (Sheldrick, 2008)'
_computing_structure_refinement     'SHELXL97 (Sheldrick, 2008)'
_computing_molecular_graphics     'SHELXTL (Sheldrick, 2008)'
_computing_publication_material     'SHELXTL (Sheldrick, 2008)'
loop_
    _atom_site_type_symbol
    _atom_site_label
    _atom_site_fract_x
    _atom_site_fract_y
    _atom_site_fract_z
    _atom_site_U_iso_or_equiv
    _atom_site_adp_type
    _atom_site_calc_flag
    _atom_site_refinement_flags
    _atom_site_occupancy
    _atom_site_disorder_assembly
    _atom_site_disorder_group
    O O1 1.35444(13) 0.11009(12) 0.44275(9) 0.0221(3) Uani d . 1 . .
    H H1 1.3597 0.1807 0.3838 0.033 Uiso calc R 1 . .
    N N1 0.95455(15) 0.27226(13) 1.01220(10) 0.0162(3) Uani d . 1 . .
    N N2 0.80962(15) 0.46738(13) 0.90993(10) 0.0152(3) Uani d D 1 . .
    N N3 0.52123(15) 0.70299(13) 0.99216(10) 0.0187(3) Uani d . 1 . .
    N N4 0.68226(15) 0.36680(13) 1.32116(10) 0.0175(3) Uani d . 1 . .
    C C1 1.12180(18) 0.11950(15) 0.77615(12) 0.0175(3) Uani d . 1 . .
    H H1A 1.1067 0.0502 0.8503 0.021 Uiso calc R 1 . .
    C C2 1.22861(18) 0.06627(16) 0.66424(12) 0.0179(3) Uani d . 1 . .
    H H2 1.2854 -0.0381 0.6633 0.022 Uiso calc R 1 . .
    C C3 1.25179(18) 0.16872(16) 0.55213(12) 0.0160(3) Uani d . 1 . .
    C C4 1.16603(18) 0.32453(16) 0.55465(12) 0.0173(3) Uani d . 1 . .
    H H4 1.1808 0.3935 0.4804 0.021 Uiso calc R 1 . .
    C C5 1.05921(18) 0.37679(16) 0.66722(12) 0.0174(3) Uani d . 1 . .
    H H5 1.0018 0.4810 0.6679 0.021 Uiso calc R 1 . .
    C C6 1.03582(17) 0.27565(15) 0.78036(12) 0.0155(3) Uani d . 1 . .
    C C7 0.93382(17) 0.33457(15) 0.90045(12) 0.0154(3) Uani d . 1 . .
    C C8 0.74579(17) 0.49413(15) 1.03485(12) 0.0144(3) Uani d . 1 . .
    C C9 0.61392(17) 0.63503(15) 1.07191(12) 0.0153(3) Uani d . 1 . .
    C C10 0.58923(18) 0.69920(15) 1.18034(13) 0.0187(3) Uani d . 1 . .
    H H10 0.6575 0.6535 1.2325 0.022 Uiso calc R 1 . .
    C C11 0.46215(19) 0.83145(16) 1.20923(14) 0.0232(3) Uani d . 1 . .
    H H11 0.4441 0.8763 1.2809 0.028 Uiso calc R 1 . .
    C C12 0.3623(2) 0.89615(17) 1.13019(15) 0.0272(4) Uani d . 1 . .
    H H12 0.2730 0.9828 1.1493 0.033 Uiso calc R 1 . .
    C C13 0.39737(19) 0.83010(16) 1.02306(14) 0.0244(4) Uani d . 1 . .
    H H13 0.3318 0.8759 0.9689 0.029 Uiso calc R 1 . .
    C C14 0.83707(18) 0.37066(15) 1.09693(12) 0.0145(3) Uani d . 1 . .
    C C15 0.83185(18) 0.32729(15) 1.23068(12) 0.0151(3) Uani d . 1 . .
    C C16 0.97916(18) 0.24099(15) 1.25986(12) 0.0174(3) Uani d . 1 . .
    H H16 1.0801 0.2143 1.1956 0.021 Uiso calc R 1 . .
    C C17 0.97453(19) 0.19538(16) 1.38436(13) 0.0203(3) Uani d . 1 . .
    H H17 1.0713 0.1362 1.4053 0.024 Uiso calc R 1 . .
    C C18 0.8229(2) 0.23941(16) 1.47772(13) 0.0220(3) Uani d . 1 . .
    H H18 0.8166 0.2130 1.5627 0.026 Uiso calc R 1 . .
    C C19 0.68134(19) 0.32344(16) 1.44204(12) 0.0202(3) Uani d . 1 . .
    H H19 0.5796 0.3516 1.5053 0.024 Uiso calc R 1 . .
    O O2 0.39964(13) 0.34896(12) 0.25546(9) 0.0233(3) Uani d D 1 . .
    H H2A 0.439(2) 0.337(3) 0.1750(10) 0.068(7) Uiso d D 1 . .
    H H2B 0.473(2) 0.374(2) 0.2803(15) 0.066(7) Uiso d D 1 . .
    H H2C 0.764(2) 0.5192(18) 0.8472(12) 0.042(5) Uiso d D 1 . .
loop_
    _atom_site_aniso_label
    _atom_site_aniso_U_11
    _atom_site_aniso_U_22
    _atom_site_aniso_U_33
    _atom_site_aniso_U_12
    _atom_site_aniso_U_13
    _atom_site_aniso_U_23
    O1 0.0213(6) 0.0233(6) 0.0160(5) -0.0012(4) -0.0004(4) -0.0043(4)
    N1 0.0174(7) 0.0154(6) 0.0144(6) -0.0033(5) -0.0028(5) -0.0028(5)
    N2 0.0153(7) 0.0152(6) 0.0131(6) -0.0023(5) -0.0035(5) -0.0010(5)
    N3 0.0157(7) 0.0175(6) 0.0214(6) -0.0030(5) -0.0060(5) 0.0004(5)
    N4 0.0180(7) 0.0177(6) 0.0151(6) -0.0027(5) -0.0039(5) -0.0027(5)
    C1 0.0196(8) 0.0167(7) 0.0160(7) -0.0056(6) -0.0056(6) 0.0006(6)
    C2 0.0164(8) 0.0150(7) 0.0215(7) -0.0023(6) -0.0038(6) -0.0054(6)
    C3 0.0141(7) 0.0204(7) 0.0141(7) -0.0045(6) -0.0026(6) -0.0057(6)
    C4 0.0207(8) 0.0189(7) 0.0128(7) -0.0061(6) -0.0059(6) 0.0006(5)
    C5 0.0199(8) 0.0139(7) 0.0184(7) -0.0025(6) -0.0065(6) -0.0028(5)
    C6 0.0141(7) 0.0177(7) 0.0159(7) -0.0057(6) -0.0041(6) -0.0027(6)
    C7 0.0154(8) 0.0142(7) 0.0166(7) -0.0041(6) -0.0038(6) -0.0024(6)
    C8 0.0140(7) 0.0158(7) 0.0131(7) -0.0050(6) -0.0021(6) -0.0022(5)
    C9 0.0130(7) 0.0142(7) 0.0168(7) -0.0053(6) -0.0016(6) 0.0003(5)
    C10 0.0184(8) 0.0184(7) 0.0185(7) -0.0061(6) -0.0036(6) -0.0011(6)
    C11 0.0230(8) 0.0176(7) 0.0245(8) -0.0049(6) 0.0009(6) -0.0063(6)
    C12 0.0187(8) 0.0173(7) 0.0375(9) 0.0024(6) -0.0018(7) -0.0064(7)
    C13 0.0180(8) 0.0203(8) 0.0317(8) -0.0009(6) -0.0092(7) 0.0015(6)
    C14 0.0129(7) 0.0150(7) 0.0150(7) -0.0034(5) -0.0025(6) -0.0034(5)
    C15 0.0171(8) 0.0119(7) 0.0166(7) -0.0039(5) -0.0045(6) -0.0030(5)
    C16 0.0179(8) 0.0145(7) 0.0193(7) -0.0030(6) -0.0048(6) -0.0036(6)
    C17 0.0230(8) 0.0166(7) 0.0245(8) -0.0040(6) -0.0129(7) -0.0004(6)
    C18 0.0304(9) 0.0217(8) 0.0168(7) -0.0085(7) -0.0104(7) 0.0005(6)
    C19 0.0230(9) 0.0208(8) 0.0145(7) -0.0053(6) -0.0024(6) -0.0022(6)
    O2 0.0195(6) 0.0314(6) 0.0179(6) -0.0060(5) -0.0058(4) -0.0005(5)
_geom_special_details
;
All e.s.d.'s (except the e.s.d. in the dihedral angle between two l.s. planes)
are estimated using the full covariance matrix. The cell e.s.d.'s are taken
into account individually in the estimation of e.s.d.'s in distances, angles
and torsion angles; correlations between e.s.d.'s in cell parameters are only
used when they are defined by crystal symmetry. An approximate (isotropic)
treatment of cell e.s.d.'s is used for estimating e.s.d.'s involving l.s.
planes.
;
loop_
    _geom_bond_atom_site_label_1
    _geom_bond_atom_site_label_2
    _geom_bond_site_symmetry_2
    _geom_bond_distance
    _geom_bond_publ_flag
    O1 C3 . 1.3644(17) ?
    O1 H1 . 0.8200 ?
    N1 C7 . 1.3252(17) ?
    N1 C14 . 1.3854(18) ?
    N2 C7 . 1.3563(18) ?
    N2 C8 . 1.3807(16) ?
    N2 H2C . 0.908(9) ?
    N3 C13 . 1.3397(19) ?
    N3 C9 . 1.3473(18) ?
    N4 C19 . 1.3436(17) ?
    N4 C15 . 1.3505(18) ?
    C1 C2 . 1.3767(19) ?
    C1 C6 . 1.3958(19) ?
    C1 H1A . 0.9300 ?
    C2 C3 . 1.3961(19) ?
    C2 H2 . 0.9300 ?
    C3 C4 . 1.392(2) ?
    C4 C5 . 1.3794(19) ?
    C4 H4 . 0.9300 ?
    C5 C6 . 1.3986(19) ?
    C5 H5 . 0.9300 ?
    C6 C7 . 1.4601(18) ?
    C8 C14 . 1.382(2) ?
    C8 C9 . 1.4702(19) ?
    C9 C10 . 1.3950(19) ?
    C10 C11 . 1.381(2) ?
    C10 H10 . 0.9300 ?
    C11 C12 . 1.381(2) ?
    C11 H11 . 0.9300 ?
    C12 C13 . 1.370(2) ?
    C12 H12 . 0.9300 ?
    C13 H13 . 0.9300 ?
    C14 C15 . 1.4747(18) ?
    C15 C16 . 1.393(2) ?
    C16 C17 . 1.3767(18) ?
    C16 H16 . 0.9300 ?
    C17 C18 . 1.384(2) ?
    C17 H17 . 0.9300 ?
    C18 C19 . 1.381(2) ?
    C18 H18 . 0.9300 ?
    C19 H19 . 0.9300 ?
    O2 H2A . 0.876(9) ?
    O2 H2B . 0.870(9) ?
loop_
    _geom_angle_atom_site_label_1
    _geom_angle_atom_site_label_2
    _geom_angle_atom_site_label_3
    _geom_angle_site_symmetry_1
    _geom_angle_site_symmetry_3
    _geom_angle
    _geom_angle_publ_flag
    C3 O1 H1 . . 109.5 ?
    C7 N1 C14 . . 105.45(12) ?
    C7 N2 C8 . . 108.44(11) ?
    C7 N2 H2C . . 124.9(11) ?
    C8 N2 H2C . . 125.9(11) ?
    C13 N3 C9 . . 118.20(12) ?
    C19 N4 C15 . . 117.30(12) ?
    C2 C1 C6 . . 121.15(13) ?
    C2 C1 H1A . . 119.4 ?
    C6 C1 H1A . . 119.4 ?
    C1 C2 C3 . . 120.07(13) ?
    C1 C2 H2 . . 120.0 ?
    C3 C2 H2 . . 120.0 ?
    O1 C3 C4 . . 122.37(12) ?
    O1 C3 C2 . . 118.14(12) ?
    C4 C3 C2 . . 119.45(13) ?
    C5 C4 C3 . . 120.07(12) ?
    C5 C4 H4 . . 120.0 ?
    C3 C4 H4 . . 120.0 ?
    C4 C5 C6 . . 121.06(13) ?
    C4 C5 H5 . . 119.5 ?
    C6 C5 H5 . . 119.5 ?
    C1 C6 C5 . . 118.19(12) ?
    C1 C6 C7 . . 121.05(12) ?
    C5 C6 C7 . . 120.62(12) ?
    N1 C7 N2 . . 111.15(12) ?
    N1 C7 C6 . . 125.50(13) ?
    N2 C7 C6 . . 123.27(12) ?
    N2 C8 C14 . . 104.55(12) ?
    N2 C8 C9 . . 120.20(11) ?
    C14 C8 C9 . . 135.20(12) ?
    N3 C9 C10 . . 121.40(13) ?
    N3 C9 C8 . . 116.00(11) ?
    C10 C9 C8 . . 122.56(12) ?
    C11 C10 C9 . . 119.19(14) ?
    C11 C10 H10 . . 120.4 ?
    C9 C10 H10 . . 120.4 ?
    C10 C11 C12 . . 119.02(14) ?
    C10 C11 H11 . . 120.5 ?
    C12 C11 H11 . . 120.5 ?
    C13 C12 C11 . . 118.64(14) ?
    C13 C12 H12 . . 120.7 ?
    C11 C12 H12 . . 120.7 ?
    N3 C13 C12 . . 123.43(14) ?
    N3 C13 H13 . . 118.3 ?
    C12 C13 H13 . . 118.3 ?
    C8 C14 N1 . . 110.41(12) ?
    C8 C14 C15 . . 132.74(13) ?
    N1 C14 C15 . . 116.85(12) ?
    N4 C15 C16 . . 122.02(12) ?
    N4 C15 C14 . . 118.81(13) ?
    C16 C15 C14 . . 119.11(13) ?
    C17 C16 C15 . . 119.66(14) ?
    C17 C16 H16 . . 120.2 ?
    C15 C16 H16 . . 120.2 ?
    C16 C17 C18 . . 118.66(14) ?
    C16 C17 H17 . . 120.7 ?
    C18 C17 H17 . . 120.7 ?
    C19 C18 C17 . . 118.60(13) ?
    C19 C18 H18 . . 120.7 ?
    C17 C18 H18 . . 120.7 ?
    N4 C19 C18 . . 123.71(13) ?
    N4 C19 H19 . . 118.1 ?
    C18 C19 H19 . . 118.1 ?
    H2A O2 H2B . . 111.3(13) ?
loop_
    _geom_torsion_atom_site_label_1
    _geom_torsion_atom_site_label_2
    _geom_torsion_atom_site_label_3
    _geom_torsion_atom_site_label_4
    _geom_torsion_site_symmetry_1
    _geom_torsion_site_symmetry_2
    _geom_torsion_site_symmetry_3
    _geom_torsion_site_symmetry_4
    _geom_torsion
    _geom_torsion_publ_flag
    C6 C1 C2 C3 . . . . -0.4(2) ?
    C1 C2 C3 O1 . . . . -177.92(12) ?
    C1 C2 C3 C4 . . . . -0.1(2) ?
    O1 C3 C4 C5 . . . . 177.80(12) ?
    C2 C3 C4 C5 . . . . 0.0(2) ?
    C3 C4 C5 C6 . . . . 0.4(2) ?
    C2 C1 C6 C5 . . . . 0.8(2) ?
    C2 C1 C6 C7 . . . . -174.87(12) ?
    C4 C5 C6 C1 . . . . -0.9(2) ?
    C4 C5 C6 C7 . . . . 174.85(12) ?
    C14 N1 C7 N2 . . . . 0.11(14) ?
    C14 N1 C7 C6 . . . . 176.81(12) ?
    C8 N2 C7 N1 . . . . 0.29(15) ?
    C8 N2 C7 C6 . . . . -176.50(11) ?
    C1 C6 C7 N1 . . . . 24.1(2) ?
    C5 C6 C7 N1 . . . . -151.45(13) ?
    C1 C6 C7 N2 . . . . -159.53(12) ?
    C5 C6 C7 N2 . . . . 24.87(19) ?
    C7 N2 C8 C14 . . . . -0.56(14) ?
    C7 N2 C8 C9 . . . . 177.25(11) ?
    C13 N3 C9 C10 . . . . -3.58(19) ?
    C13 N3 C9 C8 . . . . 178.78(11) ?
    N2 C8 C9 N3 . . . . 22.10(17) ?
    C14 C8 C9 N3 . . . . -160.90(14) ?
    N2 C8 C9 C10 . . . . -155.51(12) ?
    C14 C8 C9 C10 . . . . 21.5(2) ?
    N3 C9 C10 C11 . . . . 2.8(2) ?
    C8 C9 C10 C11 . . . . -179.71(12) ?
    C9 C10 C11 C12 . . . . 0.3(2) ?
    C10 C11 C12 C13 . . . . -2.5(2) ?
    C9 N3 C13 C12 . . . . 1.3(2) ?
    C11 C12 C13 N3 . . . . 1.8(2) ?
    N2 C8 C14 N1 . . . . 0.65(14) ?
    C9 C8 C14 N1 . . . . -176.67(13) ?
    N2 C8 C14 C15 . . . . -179.37(13) ?
    C9 C8 C14 C15 . . . . 3.3(3) ?
    C7 N1 C14 C8 . . . . -0.48(14) ?
    C7 N1 C14 C15 . . . . 179.53(11) ?
    C19 N4 C15 C16 . . . . 1.93(18) ?
    C19 N4 C15 C14 . . . . 179.00(11) ?
    C8 C14 C15 N4 . . . . 30.9(2) ?
    N1 C14 C15 N4 . . . . -149.14(12) ?
    C8 C14 C15 C16 . . . . -151.97(15) ?
    N1 C14 C15 C16 . . . . 28.01(17) ?
    N4 C15 C16 C17 . . . . -0.8(2) ?
    C14 C15 C16 C17 . . . . -177.87(11) ?
    C15 C16 C17 C18 . . . . -1.13(19) ?
    C16 C17 C18 C19 . . . . 1.86(19) ?
    C15 N4 C19 C18 . . . . -1.17(19) ?
    C17 C18 C19 N4 . . . . -0.7(2) ?
loop_
    _geom_hbond_atom_site_label_D
    _geom_hbond_atom_site_label_H
    _geom_hbond_atom_site_label_A
    _geom_hbond_site_symmetry_A
    _geom_hbond_distance_DH
    _geom_hbond_distance_HA
    _geom_hbond_distance_DA
    _geom_hbond_angle_DHA
    O1 H1 O2 1_655 0.82 1.89 2.7003(17) 171
    O2 H2A N3 2_666 0.876(9) 1.905(9) 2.7655(16) 166.8(17)
    N2 H2C O2 2_666 0.908(9) 2.087(10) 2.9715(19) 164.4(16)
    O2 H2B N4 1_554 0.870(9) 1.986(11) 2.8254(17) 162.0(19)
