# Supplementary material for: 4-[4,5-Bis(pyridin-2-yl)-1H-imidazol-2-yl]phenol monohydrate
Source: Acta Crystallogr Sect E Struct Rep Online. 2010 Dec 18;67(Pt 1):o161. doi: 10.1107/S1600536810052062 (PMC3050325; doi:10.1107/S1600536810052062)
Supplement: Supplementary file 2 [file e-67-0o161-Isup2.hkl]

# 
# h,k,l, Fc-squared, Fo-squared, sigma(Fo-squared) and status flag 
# 
data_I
_shelx_title ' r91117g in P-1' 
_shelx_refln_list_code          4 
_shelx_F_calc_maximum       67.19 
_exptl_crystal_F_000       348.00 
_reflns_d_resolution_high  0.8403 
 
loop_ 
 _symmetry_equiv_pos_as_xyz 
 'x, y, z' 
 '-x, -y, -z' 
 
_cell_length_a     8.5875 
_cell_length_b     9.0151 
_cell_length_c    11.3528 
_cell_angle_alpha  77.886 
_cell_angle_beta   69.958 
_cell_angle_gamma  73.661 
 
_shelx_F_squared_multiplier     1.000 
 
loop_ 
 _refln_index_h 
 _refln_index_k 
 _refln_index_l 
 _refln_F_squared_calc 
 _refln_F_squared_meas 
 _refln_F_squared_sigma 
 _refln_observed_status 
   1   0   0       98.35       87.49      1.08 o 
   2   0   0       46.08       56.22      1.11 o 
   3   0   0      260.60      228.44      2.84 o 
   4   0   0       86.93       80.11      2.99 o 
   5   0   0      621.55      551.16     28.17 o 
   6   0   0       70.45       62.60      3.11 o 
   7   0   0       27.72       27.07      1.89 o 
   8   0   0        2.60        1.83      1.09 o 
   9   0   0      184.38      185.55      7.29 o 
  -9   1   0      210.50      217.82      9.03 o 
  -8   1   0       69.61       80.32      4.23 o 
  -7   1   0      577.91      565.99     18.34 o 
  -6   1   0       14.35       16.09      3.30 o 
  -5   1   0        3.19        4.31      2.30 o 
  -4   1   0      162.12      188.46      9.63 o 
  -3   1   0      309.52      269.24      5.37 o 
  -2   1   0      286.10      247.62      3.31 o 
  -1   1   0      379.57      318.15      3.74 o 
   1   1   0       43.03       39.03      2.36 o 
   2   1   0      620.05      548.32     14.49 o 
   3   1   0       13.99       13.38      0.72 o 
   4   1   0      111.94      132.72      4.37 o 
   5   1   0      110.95      124.55      4.41 o 
   6   1   0        4.13        3.10      2.14 o 
   7   1   0      345.67      399.71     19.07 o 
   8   1   0      245.36      255.88     10.12 o 
   9   1   0       63.68       64.37      4.22 o 
  -8   2   0        7.16        6.01      3.07 o 
  -7   2   0        0.11        0.22      1.40 o 
  -6   2   0      253.63      279.68     14.39 o 
  -5   2   0      306.55      284.63      9.83 o 
  -4   2   0      246.95      241.24     19.84 o 
  -3   2   0     1787.59     1651.00     42.87 o 
  -2   2   0      202.91      196.89      5.25 o 
  -1   2   0      122.27      112.61      1.77 o 
   3   2   0      847.34      777.14     11.05 o 
   4   2   0      500.76      446.04     10.01 o 
   5   2   0       36.51       31.76      2.00 o 
   6   2   0        1.51        3.02      2.55 o 
   7   2   0      143.08      142.93      7.61 o 
   8   2   0      211.78      210.64      9.50 o 
   9   2   0      103.91       99.58      8.81 o 
  -8   3   0      125.67      138.70      5.05 o 
  -7   3   0        5.78        7.69      4.84 o 
  -6   3   0      207.99      206.26      8.58 o 
  -5   3   0        4.30        3.28      2.92 o 
  -4   3   0       38.88       35.77      1.98 o 
  -3   3   0       88.81       84.77      3.67 o 
  -2   3   0      465.94      488.71      8.33 o 
  -1   3   0       83.36       90.19      1.42 o 
   0   3   0      821.56      769.21      6.82 o 
   1   3   0      241.21      216.87      3.09 o 
   2   3   0        3.33        4.81      0.40 o 
   3   3   0       92.00       86.30      2.91 o 
   4   3   0      709.94      678.09     15.88 o 
   5   3   0       35.54       39.40      2.24 o 
   6   3   0       28.90       27.34      2.20 o 
   7   3   0       13.32       14.11      7.58 o 
   8   3   0      253.24      252.28      9.79 o 
   9   3   0      246.38      271.31      8.09 o 
  -7   4   0       13.36        6.54      3.47 o 
  -6   4   0       26.07       24.94      1.82 o 
  -5   4   0       80.76       86.06      4.12 o 
  -4   4   0       83.76       84.88      4.45 o 
  -3   4   0       20.99       28.94      3.28 o 
  -2   4   0        1.69        1.30      1.28 o 
  -1   4   0     1480.88     1385.21     30.22 o 
   0   4   0      961.99      877.72     11.69 o 
   1   4   0      370.72      311.93      4.41 o 
   2   4   0      337.63      334.72      4.14 o 
   3   4   0      732.58      669.69     17.49 o 
   4   4   0     4514.04     4117.74     17.81 o 
   5   4   0        0.07        0.06      1.14 o 
   6   4   0       36.29       39.21      2.66 o 
   7   4   0       17.39       17.27      2.77 o 
   8   4   0       26.03       24.51      3.11 o 
   9   4   0        0.59        0.77      1.56 o 
  -7   5   0      116.62      138.03      5.32 o 
  -6   5   0      112.23      111.06      5.44 o 
  -5   5   0        0.44        0.10      0.84 o 
  -4   5   0       63.24       65.98      2.58 o 
  -3   5   0        4.05        3.06      1.77 o 
  -2   5   0        0.42        0.75      0.92 o 
  -1   5   0        0.04       -0.10      0.63 o 
   0   5   0      754.83      773.21     15.76 o 
   1   5   0      168.72      147.67      4.49 o 
   2   5   0       74.24       75.67      2.33 o 
   3   5   0       58.65       63.46      1.77 o 
   4   5   0        0.23        0.94      0.54 o 
   5   5   0        0.21        1.11      2.00 o 
   6   5   0       68.22       68.94      4.00 o 
   7   5   0        2.14        2.29      1.99 o 
   8   5   0       27.66       26.37      3.29 o 
   9   5   0        4.83        3.37      3.21 o 
  -6   6   0       15.10       16.34      3.16 o 
  -5   6   0       10.77       16.20      7.32 o 
  -4   6   0        6.76        9.02      2.53 o 
  -3   6   0       95.12       84.12      3.04 o 
  -2   6   0       29.82       27.44      2.87 o 
  -1   6   0      212.01      214.63      7.34 o 
   0   6   0      481.60      495.91      9.70 o 
   1   6   0      150.12      139.87      3.04 o 
   2   6   0       33.33       29.64      0.88 o 
   3   6   0       10.20       11.16      0.86 o 
   4   6   0        5.07        5.78      0.75 o 
   5   6   0       32.78       35.00      1.36 o 
   6   6   0      340.36      365.62      9.87 o 
   7   6   0      208.96      202.30      5.47 o 
   8   6   0        0.53        0.99      1.29 o 
  -5   7   0       29.05       29.59      2.65 o 
  -4   7   0        1.55        2.32      1.55 o 
  -3   7   0       87.39       62.30      2.83 o 
  -2   7   0      108.30      100.91      5.48 o 
  -1   7   0       57.94       69.07      2.72 o 
   0   7   0      175.49      200.46      6.41 o 
   1   7   0        0.07        0.26      0.36 o 
   2   7   0      228.54      246.10      6.61 o 
   3   7   0       12.85       14.88      2.00 o 
   4   7   0      104.72      107.72      3.31 o 
   5   7   0       58.48       60.18      1.57 o 
   6   7   0        0.86        0.66      0.92 o 
   7   7   0       11.17        8.99      4.66 o 
   8   7   0       11.32        7.96      3.77 o 
  -4   8   0       17.39        8.87      5.90 o 
  -3   8   0        8.75        2.21      1.33 o 
  -2   8   0       45.49       40.59      4.60 o 
  -1   8   0      164.84      167.47     11.52 o 
   0   8   0       33.14       33.68      2.14 o 
   1   8   0        0.05        0.15      1.10 o 
   2   8   0      104.29      118.66      7.50 o 
   3   8   0      256.39      275.28      9.15 o 
   4   8   0      103.59      111.89      3.31 o 
   5   8   0       13.67       14.35      3.58 o 
   6   8   0        0.14        1.16      1.24 o 
   7   8   0       95.41       90.47      3.45 o 
  -2   9   0       70.54       72.55      4.10 o 
  -1   9   0       18.48       19.07      2.33 o 
   0   9   0        2.37        1.22      1.17 o 
   1   9   0       71.86       69.70      4.73 o 
   2   9   0        0.43        0.75      1.02 o 
   3   9   0       70.94       73.59      4.39 o 
   4   9   0      575.52      643.01     33.71 o 
   5   9   0        0.69        0.90      1.22 o 
   6   9   0       84.71       84.55      5.57 o 
   0  10   0        1.50        1.56      1.66 o 
   1  10   0       21.46       24.89      2.73 o 
   2  10   0        7.11        9.46      5.50 o 
   3  10   0        0.10        0.61      0.87 o 
   4  10   0       49.41       46.52      4.15 o 
  -4 -10   1      221.45      215.99      7.80 o 
  -3 -10   1       29.41       31.10      2.29 o 
  -2 -10   1       20.28       18.89      3.58 o 
  -1 -10   1       63.86       63.22      3.32 o 
   0 -10   1       63.17       70.83      3.49 o 
  -6  -9   1        4.69        3.21      3.14 o 
  -5  -9   1      117.56      111.16      4.94 o 
  -4  -9   1       91.76       83.51      4.42 o 
  -3  -9   1       17.49       17.59      2.36 o 
  -2  -9   1        6.34        5.43      2.31 o 
  -1  -9   1        4.75        6.74      2.92 o 
   0  -9   1       26.48       23.01      2.59 o 
   1  -9   1       25.50       26.33      2.87 o 
   2  -9   1        8.05        3.85      1.69 o 
  -7  -8   1       60.57       56.26      3.67 o 
  -6  -8   1        1.93        0.41      1.40 o 
  -5  -8   1        1.59        2.55      1.91 o 
  -4  -8   1        4.95        5.20      1.72 o 
  -3  -8   1       43.80       49.85      2.58 o 
  -2  -8   1      389.60      440.97     13.93 o 
  -1  -8   1       40.13       42.33      3.56 o 
   0  -8   1       20.56       23.35      1.80 o 
   1  -8   1       78.84       77.01      3.12 o 
   2  -8   1       27.68       26.19      2.46 o 
   3  -8   1       10.53        4.85      2.51 o 
   4  -8   1       12.18        8.63      1.82 o 
  -8  -7   1        4.79        3.77      2.04 o 
  -7  -7   1        0.23        1.10      1.08 o 
  -6  -7   1       13.83       13.64      2.41 o 
  -5  -7   1        4.32        3.33      1.84 o 
  -4  -7   1      146.11      157.32      5.72 o 
  -3  -7   1      131.62      134.17      6.05 o 
  -2  -7   1      465.27      461.85     29.57 o 
  -1  -7   1      197.65      201.36      6.69 o 
   0  -7   1       14.04       13.55      0.75 o 
   1  -7   1       25.75       28.10      1.79 o 
   2  -7   1        1.38        4.11      2.15 o 
   3  -7   1      171.32      168.62      5.50 o 
   4  -7   1       57.84       56.34      4.45 o 
   5  -7   1       16.75       18.48      2.13 o 
  -8  -6   1        2.33        1.69      2.63 o 
  -7  -6   1        8.23        5.30      4.32 o 
  -6  -6   1       60.06       52.96      1.72 o 
  -5  -6   1      803.38      734.24     19.06 o 
  -4  -6   1      165.23      171.69      7.14 o 
  -3  -6   1        4.68        3.72      0.65 o 
  -2  -6   1       55.74       56.84      2.70 o 
  -1  -6   1      219.71      225.56     10.63 o 
   0  -6   1      501.80      538.82     12.38 o 
   1  -6   1       43.48       49.19      2.56 o 
   2  -6   1       11.24       10.32      2.29 o 
   3  -6   1       79.08       79.77      2.76 o 
   4  -6   1        3.39        1.13      1.32 o 
   5  -6   1       52.56       47.32      2.94 o 
   6  -6   1       35.26       34.69      2.96 o 
  -8  -5   1        4.54        4.79      2.95 o 
  -6  -5   1       19.61       18.40      2.59 o 
  -5  -5   1        0.13        0.53      1.18 o 
  -4  -5   1      279.01      300.14     16.29 o 
  -3  -5   1        0.03        0.11      0.25 o 
  -2  -5   1        6.23        6.66      1.04 o 
  -1  -5   1       43.72       45.96      0.88 o 
   0  -5   1      472.18      428.76      4.70 o 
   1  -5   1        2.16        2.41      1.23 o 
   2  -5   1       48.31       49.67      2.07 o 
   3  -5   1       39.26       51.48      3.02 o 
   4  -5   1       45.85       43.12      2.85 o 
   5  -5   1       40.53       44.11      2.85 o 
   6  -5   1       22.58       23.50      3.14 o 
   7  -5   1       16.66       18.82      3.34 o 
  -9  -4   1        2.08        1.98      2.10 o 
  -8  -4   1       23.44       24.13      2.75 o 
  -6  -4   1        4.31        5.38      2.75 o 
  -5  -4   1      584.22      575.31     26.60 o 
  -4  -4   1      350.97      298.57      6.95 o 
  -3  -4   1       88.66       85.99      5.21 o 
  -2  -4   1      670.65      580.13      7.67 o 
  -1  -4   1      124.08      113.23      5.64 o 
   0  -4   1      180.96      168.87      4.16 o 
   1  -4   1      230.11      256.61     12.72 o 
   2  -4   1     1716.24     1694.69     73.96 o 
   3  -4   1       38.41       32.19      1.96 o 
   4  -4   1        1.75        3.87      1.56 o 
   5  -4   1        3.12        3.35      1.80 o 
   6  -4   1       13.32       12.63      1.79 o 
   7  -4   1       42.45       49.58      4.63 o 
  -9  -3   1        7.06        8.76      3.88 o 
  -8  -3   1       11.51       10.01      8.02 o 
  -7  -3   1       68.39       65.50      3.36 o 
  -6  -3   1        9.27       10.04      5.98 o 
  -5  -3   1        6.42        5.16      3.37 o 
  -4  -3   1       19.38       17.81      1.60 o 
  -3  -3   1       21.33       19.29      1.60 o 
  -2  -3   1      571.85      510.12      7.57 o 
  -1  -3   1      116.17      109.59      4.55 o 
   0  -3   1      100.14       98.75      3.27 o 
   1  -3   1      161.43      152.90      2.14 o 
   2  -3   1      353.88      347.66      5.69 o 
   3  -3   1       41.64       50.06      2.19 o 
   4  -3   1       13.80       14.57      1.63 o 
   5  -3   1       10.35       11.44      3.79 o 
   6  -3   1       20.18       21.47      1.89 o 
   7  -3   1       47.82       55.92      2.73 o 
   8  -3   1        8.83        7.47      4.80 o 
  -9  -2   1       11.25       11.92      3.09 o 
  -8  -2   1        5.43        7.20      3.62 o 
  -7  -2   1        1.64        2.72      2.73 o 
  -6  -2   1      119.46      125.71      9.00 o 
  -5  -2   1        2.49        6.60      4.49 o 
  -4  -2   1      313.86      315.14      7.40 o 
  -3  -2   1      184.51      179.17      4.63 o 
   0  -2   1      523.15      493.59      6.58 o 
   1  -2   1       29.40       34.30      0.73 o 
   2  -2   1     1150.72      995.44     14.75 o 
   3  -2   1        0.02        0.32      0.72 o 
   4  -2   1        1.63        2.93      1.95 o 
   5  -2   1      177.34      185.09      5.32 o 
   6  -2   1       60.91       57.62      5.06 o 
   7  -2   1        0.31        1.17      1.28 o 
   8  -2   1       27.24       21.76      1.90 o 
  -9  -1   1       52.84       53.24      6.20 o 
  -8  -1   1        1.96        2.74      2.11 o 
  -7  -1   1      215.66      240.81     11.61 o 
  -6  -1   1      644.35      617.35     27.71 o 
  -5  -1   1       64.73       69.23      2.39 o 
  -4  -1   1       13.91       10.57      0.93 o 
  -3  -1   1      906.21      818.67      9.59 o 
  -2  -1   1        3.80        5.26      0.80 o 
  -1  -1   1      490.16      410.76      5.72 o 
   1  -1   1      802.21      681.02      9.36 o 
   2  -1   1       65.19       60.43      1.11 o 
   3  -1   1       34.90       41.12      1.04 o 
   4  -1   1      626.75      571.57     10.33 o 
   5  -1   1        1.93        1.13      1.18 o 
   6  -1   1       37.62       37.24      1.87 o 
   7  -1   1       44.80       43.81      2.21 o 
   8  -1   1       67.81       73.33      5.15 o 
   9  -1   1        2.54        2.19      1.84 o 
  -9   0   1      186.06      177.89     12.09 o 
  -8   0   1       69.73       74.81      4.04 o 
  -7   0   1      116.72      118.47      4.69 o 
  -6   0   1      129.57      141.87      5.05 o 
  -5   0   1        5.58        6.66      1.66 o 
  -4   0   1      239.40      276.58     12.16 o 
  -3   0   1       45.92       49.87      1.12 o 
  -2   0   1       16.18       13.46      0.58 o 
   1   0   1      464.91      425.98      8.12 o 
   3   0   1      492.41      405.89      7.37 o 
   4   0   1      247.61      227.63      5.39 o 
   5   0   1       52.78       61.55      2.06 o 
   6   0   1       95.60       92.64      4.36 o 
   7   0   1       29.62       24.35      1.75 o 
   8   0   1      212.90      220.74      9.20 o 
   9   0   1       41.95       39.00     11.33 o 
  -8   1   1       14.26       15.21      3.95 o 
  -7   1   1       89.71       93.85      3.98 o 
  -6   1   1      427.63      421.47     12.21 o 
  -5   1   1      346.84      339.69      8.46 o 
  -4   1   1       16.42       20.16      1.28 o 
  -3   1   1        3.07        1.31      0.71 o 
  -2   1   1       33.07       38.29      1.59 o 
  -1   1   1      395.93      307.87      3.23 o 
   1   1   1       19.52       22.24      0.45 o 
   3   1   1       22.41       24.69      1.48 o 
   4   1   1      165.56      162.14      3.96 o 
   5   1   1       16.90       17.46      2.61 o 
   6   1   1        3.67        6.24      2.71 o 
   7   1   1      201.54      226.47     11.24 o 
   8   1   1        2.93        4.67      2.89 o 
   9   1   1       14.36       12.79      9.99 o 
  -8   2   1      329.28      330.03      8.28 o 
  -7   2   1      736.07      779.49     39.48 o 
  -6   2   1      223.02      222.69      9.03 o 
  -5   2   1       22.20       21.85      1.98 o 
  -4   2   1       49.30       38.42      1.84 o 
  -3   2   1      347.95      351.28     13.85 o 
  -2   2   1      112.84      104.77      1.63 o 
  -1   2   1      547.72      437.69      5.67 o 
   1   2   1       20.53       21.83      0.38 o 
   3   2   1      998.30      890.61     12.50 o 
   4   2   1       19.44       29.48      5.00 o 
   5   2   1        0.01        0.07      1.32 o 
   6   2   1        3.40        6.07      3.69 o 
   7   2   1       96.82      105.49      6.60 o 
   8   2   1      233.93      224.13      6.59 o 
   9   2   1       79.56       78.55      6.73 o 
  -8   3   1      136.81      149.42      6.75 o 
  -7   3   1      479.21      491.89     19.08 o 
  -6   3   1       32.58       42.93      3.26 o 
  -5   3   1      190.69      181.10      6.52 o 
  -4   3   1      374.28      369.50     20.19 o 
  -3   3   1        2.35        1.03      0.64 o 
  -2   3   1      669.27      606.41     11.86 o 
  -1   3   1      459.62      457.51     11.47 o 
   0   3   1      365.57      325.02      4.03 o 
   2   3   1      835.93      778.30     14.89 o 
   3   3   1       10.67       13.44      1.71 o 
   4   3   1       61.34       75.21      3.60 o 
   5   3   1      210.27      209.19      4.72 o 
   6   3   1        8.91        7.36      6.31 o 
   7   3   1      177.54      189.28      9.64 o 
   8   3   1       18.77       18.30      2.65 o 
   9   3   1        0.25        0.89      1.28 o 
  -7   4   1       63.39       71.29      3.10 o 
  -6   4   1      406.07      418.36     10.54 o 
  -5   4   1       66.86       61.74      2.44 o 
  -4   4   1       66.39       77.90      3.80 o 
  -3   4   1       16.55       13.85      5.36 o 
  -2   4   1        1.28       -0.03      1.00 o 
  -1   4   1      763.60      800.00     24.34 o 
   0   4   1      315.68      310.88      4.02 o 
   1   4   1       12.03       12.32      0.50 o 
   2   4   1       38.40       51.44      1.08 o 
   3   4   1     1577.51     1435.55     41.99 o 
   4   4   1      758.43      736.95     10.54 o 
   5   4   1       11.30       10.57      1.53 o 
   6   4   1      113.36      121.88      6.52 o 
   7   4   1       15.25       16.43      5.54 o 
   8   4   1       61.74       60.07      3.36 o 
   9   4   1      159.09      169.97     11.49 o 
  -7   5   1        0.01        0.71      1.01 o 
  -6   5   1        0.95        1.27      1.14 o 
  -5   5   1       58.63       41.71      5.81 o 
  -4   5   1      850.47      766.64     24.15 o 
  -3   5   1       25.33       23.59      2.07 o 
  -2   5   1       92.25       98.15      3.81 o 
  -1   5   1       80.72       73.73      2.05 o 
   0   5   1       75.78      101.18      1.75 o 
   1   5   1      482.98      461.20     11.10 o 
   2   5   1     1556.19     1475.79     14.30 o 
   3   5   1        9.85       10.87      0.59 o 
   4   5   1       53.02       56.51      1.69 o 
   5   5   1       93.20       92.70      3.09 o 
   6   5   1      345.38      308.45     15.61 o 
   7   5   1       48.15       51.30      3.07 o 
   8   5   1      107.98      112.67      5.75 o 
   9   5   1        0.00        0.64      1.49 o 
  -6   6   1        3.84        2.03      1.15 o 
  -5   6   1       39.07       50.51      2.79 o 
  -4   6   1       26.77       26.15      2.85 o 
  -3   6   1        0.06        0.52      1.91 o 
  -2   6   1       32.36       33.48      2.25 o 
  -1   6   1        0.00        0.38      1.64 o 
   0   6   1      100.66      103.74      3.39 o 
   1   6   1      229.48      245.29     13.53 o 
   2   6   1        3.10        2.76      0.84 o 
   3   6   1      428.48      403.40     17.24 o 
   4   6   1        8.85       10.06      0.68 o 
   5   6   1       42.92       46.34      2.73 o 
   6   6   1      687.46      649.56     16.81 o 
   7   6   1      186.36      190.82      5.61 o 
   8   6   1        0.54        0.61      1.20 o 
   9   6   1       29.11       26.38      3.73 o 
  -5   7   1        2.66        1.90      1.98 o 
  -4   7   1      386.81      395.12     16.53 o 
  -3   7   1        5.67        2.49      1.74 o 
  -2   7   1        4.69        4.59      2.52 o 
  -1   7   1        7.00        5.05      2.50 o 
   0   7   1       68.87       72.80      3.37 o 
   1   7   1        6.00        6.47      2.55 o 
   2   7   1      364.34      365.56     10.52 o 
   3   7   1        1.06        2.39      1.03 o 
   4   7   1       13.24       10.68      1.58 o 
   5   7   1       21.34       19.36      0.99 o 
   6   7   1       56.76       59.95      1.98 o 
   7   7   1      143.97      142.15      5.01 o 
   8   7   1        0.18        0.24      0.76 o 
  -4   8   1       14.30       10.61      6.28 o 
  -3   8   1        1.39        2.01      1.82 o 
  -2   8   1       23.39       20.21      1.93 o 
  -1   8   1       23.98       22.78      1.91 o 
   0   8   1      191.21      183.29      7.24 o 
   1   8   1        1.85        1.89      1.37 o 
   2   8   1        0.08        1.39      1.29 o 
   3   8   1      123.57      112.82      4.34 o 
   4   8   1      300.82      304.53     14.92 o 
   5   8   1      166.93      170.81      3.91 o 
   6   8   1       16.02       18.16      1.83 o 
   7   8   1      117.04      110.84      5.64 o 
   8   8   1       88.22       86.47      4.36 o 
  -2   9   1       43.99       47.86      2.91 o 
  -1   9   1      143.74      123.05      8.08 o 
   0   9   1      168.04      179.79     10.90 o 
   1   9   1       26.43       28.70      2.08 o 
   2   9   1       63.05       68.78      2.83 o 
   3   9   1       11.31       13.53      4.76 o 
   4   9   1        8.89       10.32      3.58 o 
   5   9   1       39.86       44.16      2.87 o 
   6   9   1      277.24      291.75      6.13 o 
   7   9   1        7.71        5.43      3.79 o 
   0  10   1       31.56       25.83      2.37 o 
   1  10   1      140.05      135.37      3.99 o 
   2  10   1       90.19       95.02      4.81 o 
   3  10   1       12.69       12.20      1.72 o 
   4  10   1        4.08        2.72      2.11 o 
   5  10   1      104.46      102.27      5.03 o 
  -2 -10   2       11.63        8.62      5.20 o 
  -1 -10   2      157.71      170.85      5.89 o 
  -5  -9   2       27.45       21.59      4.70 o 
  -4  -9   2       17.23       19.83      1.66 o 
  -3  -9   2       68.89       73.43      4.22 o 
  -2  -9   2      254.27      252.95     11.13 o 
  -1  -9   2       30.17       25.63      3.35 o 
   0  -9   2       14.32       13.57      2.71 o 
   1  -9   2        8.87        4.55      2.38 o 
   2  -9   2        6.67        6.06      3.64 o 
  -6  -8   2       21.03       17.80      2.07 o 
  -5  -8   2       11.33       10.28      2.57 o 
  -4  -8   2       33.47       35.39      2.12 o 
  -3  -8   2       54.65       54.10      2.31 o 
  -2  -8   2      109.58      116.24      4.03 o 
  -1  -8   2      110.78      115.67      5.15 o 
   0  -8   2       34.40       36.00      2.58 o 
   1  -8   2       42.99       42.31      3.04 o 
   2  -8   2       38.44       44.90      2.99 o 
   3  -8   2       24.39       19.66      2.25 o 
   4  -8   2      109.77      108.92      5.74 o 
  -7  -7   2      212.90      198.28      4.93 o 
  -6  -7   2       36.77       33.55      3.24 o 
  -5  -7   2       77.07       80.11      3.62 o 
  -4  -7   2        6.25        7.58      2.53 o 
  -3  -7   2       13.67       13.77      1.64 o 
  -2  -7   2      549.91      555.72     37.19 o 
  -1  -7   2      194.94      205.96      7.02 o 
   0  -7   2        2.29        2.86      1.98 o 
   1  -7   2       24.52       24.92      1.82 o 
   2  -7   2      222.79      228.07      8.79 o 
   3  -7   2       37.94       32.60      2.23 o 
   4  -7   2        0.04        0.01      1.70 o 
   5  -7   2       25.18       22.41      2.26 o 
  -8  -6   2        0.25       -0.50      1.77 o 
  -7  -6   2       18.29       15.81      4.89 o 
  -6  -6   2       62.83       55.90      3.15 o 
  -5  -6   2        7.42        6.01      0.87 o 
  -4  -6   2        2.13        3.14      0.65 o 
  -3  -6   2        8.29       11.32      4.29 o 
  -2  -6   2       75.61       78.92      3.33 o 
  -1  -6   2      104.19      107.21      4.44 o 
   0  -6   2      197.38      210.42      5.72 o 
   1  -6   2       35.90       40.03      2.07 o 
   2  -6   2       53.68       47.67      2.27 o 
   3  -6   2        6.32        5.72      3.83 o 
   4  -6   2       18.05       17.44      2.44 o 
   5  -6   2        6.53        5.62      2.88 o 
   6  -6   2        5.01        2.02      2.30 o 
  -8  -5   2       44.86       46.77      3.25 o 
  -7  -5   2      110.16      113.01      7.24 o 
  -6  -5   2       86.69       85.47      5.50 o 
  -5  -5   2      254.14      258.58     13.39 o 
  -4  -5   2       73.73       75.90      3.01 o 
  -3  -5   2       14.70       14.51      0.45 o 
  -2  -5   2       68.61       67.84      2.01 o 
  -1  -5   2       31.49       28.82      1.56 o 
   0  -5   2       10.79       11.35      0.89 o 
   1  -5   2      195.30      209.21      4.17 o 
   2  -5   2       33.66       36.15      2.03 o 
   3  -5   2      155.71      162.58      6.28 o 
   4  -5   2      176.19      171.77      6.39 o 
   5  -5   2       19.13       17.34      6.13 o 
   6  -5   2      107.09      106.30      5.53 o 
   7  -5   2       21.67       20.01      4.99 o 
  -8  -4   2        2.42        2.62      1.86 o 
  -7  -4   2        5.93        5.19      4.85 o 
  -6  -4   2       47.52       48.93      3.06 o 
  -5  -4   2       15.85       15.67      1.67 o 
  -4  -4   2       29.75       28.62      1.83 o 
  -3  -4   2      790.36      776.38     10.08 o 
  -2  -4   2       40.11       46.83      2.52 o 
  -1  -4   2       99.93      107.62      2.11 o 
   0  -4   2      167.21      176.83      7.87 o 
   1  -4   2       42.74       49.47      1.54 o 
   2  -4   2        3.44        9.91      1.62 o 
   3  -4   2      873.42      840.28     19.90 o 
   4  -4   2      139.21      135.06      5.40 o 
   5  -4   2        0.27        0.08      1.36 o 
   6  -4   2        2.00        1.02      1.45 o 
   7  -4   2       23.85       30.90      3.05 o 
   8  -4   2       36.73       42.00      5.41 o 
  -8  -3   2      207.21      205.44     13.07 o 
  -7  -3   2        0.36        0.50      1.06 o 
  -6  -3   2       61.69       64.94      3.26 o 
  -5  -3   2       76.08       69.62      4.24 o 
  -4  -3   2      808.88      775.51     12.17 o 
  -3  -3   2      780.62      700.11     14.26 o 
  -2  -3   2     1430.06     1330.60     25.37 o 
  -1  -3   2      266.08      219.46      2.96 o 
   0  -3   2      525.14      470.73      5.57 o 
   1  -3   2      747.50      676.62     15.52 o 
   2  -3   2      286.65      269.03      6.47 o 
   3  -3   2      114.48      113.64      2.15 o 
   4  -3   2       43.45       40.33      2.90 o 
   5  -3   2      205.90      198.70      7.72 o 
   6  -3   2      325.20      340.06     11.84 o 
   7  -3   2       22.32       22.16      4.24 o 
   8  -3   2       22.42       25.32      2.15 o 
  -8  -2   2        0.03       -1.10      2.02 o 
  -7  -2   2        6.10        6.09      3.76 o 
  -6  -2   2      196.77      211.53      9.22 o 
  -5  -2   2       78.85      103.49      5.11 o 
  -4  -2   2       54.73       65.02      2.80 o 
  -3  -2   2        6.02       10.23      1.07 o 
  -2  -2   2       75.42       66.00      1.28 o 
  -1  -2   2       50.08       49.67      2.52 o 
   0  -2   2      158.21      129.06      4.22 o 
   1  -2   2       83.08       86.29      1.41 o 
   2  -2   2      955.20      809.92     14.13 o 
   3  -2   2      740.94      747.31     15.19 o 
   4  -2   2      787.74      825.98      5.76 o 
   5  -2   2      330.98      345.88      8.64 o 
   6  -2   2      107.82      120.22      4.66 o 
   7  -2   2       42.61       45.12      2.75 o 
   8  -2   2        0.43        0.51      0.71 o 
   9  -2   2      101.04       97.88      4.86 o 
  -8  -1   2      120.77      109.58      7.64 o 
  -7  -1   2      142.51      149.66      8.42 o 
  -6  -1   2      118.37      118.34      5.83 o 
  -5  -1   2      150.14      162.62      6.90 o 
  -4  -1   2        8.79        8.49      1.42 o 
  -3  -1   2       50.10       42.83      1.16 o 
  -2  -1   2      199.46      177.49      4.21 o 
  -1  -1   2      257.68      249.08      7.17 o 
   1  -1   2       43.22       42.42      2.01 o 
   2  -1   2       13.67       16.24      0.55 o 
   3  -1   2      799.94      730.75     10.21 o 
   4  -1   2        2.93        2.17      0.97 o 
   5  -1   2       53.00       52.00      1.90 o 
   6  -1   2      254.16      250.15     13.78 o 
   7  -1   2      284.81      295.96     10.57 o 
   8  -1   2      220.29      229.36      6.78 o 
   9  -1   2       11.23       11.78     11.08 o 
  -8   0   2       21.51       25.71      2.51 o 
  -7   0   2        1.21        1.11      1.13 o 
  -6   0   2       62.24       65.89      2.52 o 
  -5   0   2       99.53      136.20      4.26 o 
  -4   0   2      169.61      213.43      5.94 o 
  -3   0   2      281.48      299.56      6.78 o 
  -2   0   2      264.98      258.55      2.98 o 
  -1   0   2      329.89      288.57      5.25 o 
   0   0   2      276.15      233.10      2.40 o 
   2   0   2     2052.96     1724.03     32.18 o 
   3   0   2       28.88       20.18      0.63 o 
   4   0   2       77.03       87.37      3.32 o 
   6   0   2        0.07        0.08      0.79 o 
   7   0   2      489.20      453.80     16.15 o 
   8   0   2       60.91       57.71      3.98 o 
   9   0   2       35.02       29.55      9.63 o 
  -8   1   2       62.90       61.95      2.88 o 
  -7   1   2       40.44       39.09      2.32 o 
  -6   1   2       57.91       62.88      2.37 o 
  -5   1   2       45.46       42.81      1.78 o 
  -4   1   2     1195.34     1104.50      9.82 o 
  -3   1   2      428.70      417.64      5.56 o 
  -2   1   2       20.76       22.73      0.69 o 
  -1   1   2     1419.56     1199.26     27.53 o 
   0   1   2     1204.67      991.84     13.33 o 
   1   1   2      495.94      415.82      5.17 o 
   4   1   2       15.05       16.14      1.25 o 
   5   1   2       77.14       92.60      5.20 o 
   6   1   2      244.53      256.59      9.79 o 
   7   1   2        0.30        0.98      1.61 o 
   8   1   2       15.22       17.96      3.43 o 
   9   1   2      264.53      286.03     18.84 o 
  -8   2   2       11.86       11.77      5.88 o 
  -7   2   2       20.36       23.17      1.77 o 
  -6   2   2      321.26      359.76     11.87 o 
  -5   2   2      270.06      295.50      9.11 o 
  -4   2   2       89.68       96.52      3.18 o 
  -3   2   2       82.75       71.81      2.24 o 
  -2   2   2       22.85       21.28      0.99 o 
  -1   2   2      387.98      341.49      4.92 o 
   0   2   2       41.34       38.92      0.54 o 
   1   2   2       70.98       73.80      1.41 o 
   3   2   2        2.45        5.21      0.96 o 
   4   2   2       63.18       67.37      2.82 o 
   5   2   2        0.43       -0.06      2.19 o 
   6   2   2       39.25       35.49      2.66 o 
   7   2   2       71.37       79.51      4.78 o 
   8   2   2       41.87       49.40      3.87 o 
   9   2   2        5.18        9.02      5.74 o 
  -7   3   2        0.02        0.80      1.28 o 
  -6   3   2      233.25      246.20      6.24 o 
  -5   3   2      318.82      343.03     11.32 o 
  -4   3   2      297.42      309.65     12.01 o 
  -3   3   2       19.64       22.76      1.80 o 
  -2   3   2       24.31       30.93      1.24 o 
  -1   3   2       12.44       19.94      0.76 o 
   0   3   2      259.94      238.93      2.67 o 
   1   3   2      360.27      332.05      3.53 o 
   2   3   2      653.14      600.67      7.35 o 
   3   3   2       69.39       74.17      1.27 o 
   4   3   2     2252.00     2006.57     40.44 o 
   5   3   2      392.33      371.21      9.75 o 
   6   3   2      254.21      244.96     10.71 o 
   7   3   2      240.90      269.32     11.86 o 
   8   3   2       14.84       10.90      5.34 o 
   9   3   2      120.05      134.63      9.12 o 
  10   3   2        0.15        0.95      3.15 o 
  -7   4   2        1.05        1.00      1.39 o 
  -6   4   2       70.01       70.51      3.75 o 
  -5   4   2     1119.10     1108.32     34.19 o 
  -4   4   2      690.37      669.91     20.07 o 
  -3   4   2       10.43       15.78      2.10 o 
  -2   4   2       59.30       54.37      2.13 o 
  -1   4   2       48.86       49.25      1.83 o 
   0   4   2      219.15      218.04      4.57 o 
   1   4   2      158.19      147.62      2.39 o 
   2   4   2      360.47      344.14      3.57 o 
   3   4   2       46.28       47.91      1.10 o 
   4   4   2      531.18      533.98      9.15 o 
   5   4   2      173.23      189.43      4.36 o 
   6   4   2      117.37      122.69      6.63 o 
   7   4   2       31.99       29.20      2.44 o 
   8   4   2       34.57       33.93      2.89 o 
   9   4   2        2.46        5.01      3.71 o 
  -6   5   2        7.20        4.61      2.97 o 
  -5   5   2      349.96      322.19      8.62 o 
  -4   5   2       14.04       16.17      1.81 o 
  -3   5   2        9.69        8.62      3.41 o 
  -2   5   2      365.05      367.71     36.82 o 
  -1   5   2       40.61       39.49      1.09 o 
   0   5   2      241.50      212.67      5.50 o 
   1   5   2     1064.39     1009.00     20.74 o 
   2   5   2       80.01       88.49      1.87 o 
   3   5   2     2040.61     1799.73     20.84 o 
   4   5   2      558.24      535.23     12.42 o 
   5   5   2       79.77       89.73      2.89 o 
   6   5   2        3.92        3.21      1.30 o 
   7   5   2      642.43      600.50     26.21 o 
   8   5   2       34.56       36.94      3.10 o 
   9   5   2       26.31       27.21      3.05 o 
  -6   6   2       23.08       19.16      2.76 o 
  -5   6   2        1.63        1.79      1.33 o 
  -4   6   2      535.53      568.52     14.35 o 
  -3   6   2      212.09      201.48      7.34 o 
  -2   6   2       26.04       28.04      3.07 o 
  -1   6   2       71.95       75.09      3.60 o 
   0   6   2       35.14       32.75      2.27 o 
   1   6   2        3.61        6.37      1.02 o 
   2   6   2       40.55       43.98      1.29 o 
   3   6   2      113.79      113.68      2.64 o 
   4   6   2        0.04        0.34      0.37 o 
   5   6   2      180.87      180.99      5.54 o 
   6   6   2       19.68       19.32      1.47 o 
   7   6   2        1.42        1.65      1.02 o 
   8   6   2       27.06       26.74      1.85 o 
   9   6   2       22.64       23.11      1.83 o 
  -5   7   2        9.14        6.10      3.63 o 
  -4   7   2       37.35       41.39      3.05 o 
  -3   7   2        8.51        3.95      1.80 o 
  -2   7   2      596.63      531.18     17.61 o 
  -1   7   2        0.03        0.40      1.65 o 
   0   7   2       51.68       60.16      3.39 o 
   1   7   2       36.05       46.65      3.69 o 
   2   7   2       20.01       22.30      2.94 o 
   3   7   2       58.15       66.20      2.24 o 
   4   7   2      552.67      550.99     12.92 o 
   5   7   2        5.62        7.12      1.03 o 
   6   7   2      126.36      128.49      2.65 o 
   7   7   2       32.89       28.55      1.45 o 
   8   7   2      185.84      174.20      6.76 o 
  -4   8   2        1.35        2.35      1.78 o 
  -3   8   2      160.36      174.80      8.27 o 
  -2   8   2       59.36       60.70      3.51 o 
  -1   8   2      103.66       89.44      3.02 o 
   0   8   2      116.47      116.80      4.87 o 
   1   8   2        6.09        6.89      3.12 o 
   2   8   2        0.01        0.28      1.27 o 
   3   8   2       65.60       65.03      2.91 o 
   4   8   2       22.71       22.93      1.02 o 
   5   8   2       25.35       23.72      1.14 o 
   6   8   2       43.78       43.72      1.67 o 
   7   8   2       68.77       68.21      3.94 o 
   8   8   2       87.46       76.54      3.78 o 
  -2   9   2       99.11       91.79      3.66 o 
  -1   9   2       27.10       27.21      2.00 o 
   0   9   2        7.72       10.02      4.08 o 
   1   9   2        1.17        1.42      1.03 o 
   2   9   2        0.60        0.60      0.94 o 
   3   9   2       13.28       12.82      8.68 o 
   4   9   2       82.92       77.31      3.39 o 
   5   9   2        0.00       -0.05      0.91 o 
   6   9   2       10.28       13.51      1.91 o 
   7   9   2       59.49       57.46      2.94 o 
   0  10   2       66.38       58.70      3.20 o 
   1  10   2        6.75        3.43      2.61 o 
   2  10   2       28.03       24.31      3.39 o 
   3  10   2        0.73        0.94      0.93 o 
   4  10   2       35.70       32.69      4.93 o 
   5  10   2       31.24       27.55      2.15 o 
  -4  -9   3       25.80       26.14      3.52 o 
  -3  -9   3      172.41      170.05      5.09 o 
  -2  -9   3        0.53        0.80      0.84 o 
  -1  -9   3       63.05       61.29      3.84 o 
   0  -9   3      381.26      420.92     14.15 o 
   1  -9   3       48.96       53.17      2.83 o 
   2  -9   3        8.70        7.51      2.94 o 
  -6  -8   3        8.12        6.54      2.99 o 
  -5  -8   3       34.49       33.78      2.44 o 
  -4  -8   3       63.04       64.93      3.65 o 
  -3  -8   3       46.16       40.71      2.17 o 
  -2  -8   3       41.34       44.17      2.39 o 
  -1  -8   3       71.85       70.51      3.94 o 
   0  -8   3      187.86      194.55      6.59 o 
   1  -8   3        0.30        0.58      1.52 o 
   2  -8   3       30.94       33.28      2.52 o 
   3  -8   3        0.22        1.14      1.15 o 
   4  -8   3       71.68       67.31      4.16 o 
  -6  -7   3      177.89      181.11      9.86 o 
  -5  -7   3       84.05       74.14      6.16 o 
  -4  -7   3        7.34        7.50      3.11 o 
  -3  -7   3      155.40      158.65      6.25 o 
  -2  -7   3      141.25      152.36      5.62 o 
  -1  -7   3        1.53        2.94      1.34 o 
   0  -7   3      368.48      402.51     12.76 o 
   1  -7   3      255.52      266.82      9.29 o 
   2  -7   3      288.60      319.37      7.87 o 
   3  -7   3        0.17        1.32      1.55 o 
   4  -7   3      134.41      131.38      6.64 o 
   5  -7   3        3.99        2.22      1.38 o 
  -7  -6   3       40.78       41.33      3.43 o 
  -6  -6   3        0.26        1.17      2.73 o 
  -5  -6   3        4.96        4.98      4.69 o 
  -4  -6   3        2.16        0.80      2.38 o 
  -3  -6   3      257.82      279.43     10.16 o 
  -2  -6   3       14.15       16.15      1.29 o 
  -1  -6   3      109.77      107.42      5.95 o 
   0  -6   3       76.58       75.83      3.53 o 
   1  -6   3      256.83      285.87     12.11 o 
   2  -6   3      100.70       99.37      4.87 o 
   3  -6   3        0.07        0.60      1.08 o 
   4  -6   3        0.44        0.78      1.00 o 
   5  -6   3      118.72       96.91      4.95 o 
   6  -6   3      194.85      191.84      4.79 o 
  -8  -5   3        0.08        0.16      1.92 o 
  -7  -5   3        3.25        2.47      2.63 o 
  -6  -5   3      140.36      130.14      5.83 o 
  -5  -5   3      461.16      427.42     19.24 o 
  -4  -5   3      147.64      155.19      7.00 o 
  -3  -5   3      312.99      310.96     16.01 o 
  -2  -5   3       14.29       17.16      1.13 o 
  -1  -5   3      523.91      531.14     12.19 o 
   0  -5   3      222.37      214.92     20.28 o 
   1  -5   3      235.01      223.29     10.46 o 
   2  -5   3        0.98        1.21      1.51 o 
   3  -5   3      268.11      268.64      8.31 o 
   4  -5   3      800.39      735.32     24.34 o 
   5  -5   3        0.02        0.24      1.27 o 
   6  -5   3       12.09       11.45      1.67 o 
   7  -5   3        4.26        4.60      2.74 o 
  -8  -4   3      439.12      467.63     11.08 o 
  -7  -4   3       31.84       34.23      3.43 o 
  -6  -4   3       13.22       13.32      1.71 o 
  -5  -4   3       12.42       13.37      1.89 o 
  -4  -4   3        6.79        6.77      4.82 o 
  -3  -4   3      184.51      212.33      7.78 o 
  -2  -4   3       26.45       33.41      2.46 o 
  -1  -4   3       53.01       77.59      2.55 o 
   0  -4   3        0.46        0.65      0.61 o 
   1  -4   3        1.64        1.44      0.63 o 
   2  -4   3       53.75       49.71      1.43 o 
   3  -4   3       18.67       19.88      3.53 o 
   4  -4   3      327.04      327.95     14.12 o 
   5  -4   3       28.27       32.28      1.92 o 
   6  -4   3        5.31        2.83      1.26 o 
   7  -4   3       84.79       84.11      4.78 o 
   8  -4   3        8.60        9.07      2.58 o 
  -8  -3   3       21.74       16.56      3.82 o 
  -7  -3   3        0.02        0.86      1.88 o 
  -6  -3   3      127.85      132.23      7.67 o 
  -5  -3   3       57.20       65.70      3.73 o 
  -4  -3   3       51.19       47.74      2.52 o 
  -3  -3   3      507.98      480.37      7.07 o 
  -2  -3   3       50.89       41.42      1.43 o 
  -1  -3   3      219.46      219.38      5.16 o 
   0  -3   3        0.25        1.17      1.55 o 
   1  -3   3      204.59      195.43      2.83 o 
   2  -3   3       47.42       44.12      1.51 o 
   3  -3   3      191.50      200.86      5.31 o 
   4  -3   3        1.13        3.90      1.50 o 
   5  -3   3      599.50      560.63     17.19 o 
   6  -3   3      605.70      614.86     31.17 o 
   7  -3   3       84.86       82.16      5.15 o 
   8  -3   3      104.39      105.10      4.55 o 
  -7  -2   3        0.07        0.33      1.79 o 
  -6  -2   3       13.32       13.16      1.81 o 
  -5  -2   3       19.36       16.34      1.75 o 
  -4  -2   3      388.47      395.03      7.14 o 
  -3  -2   3        4.76        8.26      1.52 o 
  -2  -2   3       36.21       39.56      2.17 o 
  -1  -2   3       93.45       92.22      2.97 o 
   0  -2   3     1962.48     1782.27     32.82 o 
   1  -2   3      232.99      216.20      8.12 o 
   2  -2   3      202.89      209.05      3.85 o 
   3  -2   3      349.13      337.94      4.41 o 
   4  -2   3       97.02      107.92      1.67 o 
   5  -2   3      295.39      304.96     16.48 o 
   6  -2   3       38.04       38.67      1.88 o 
   7  -2   3        3.30        2.16      1.97 o 
   8  -2   3        2.28        1.70      1.11 o 
   9  -2   3        0.06       -0.09      0.96 o 
  -8  -1   3       40.95       44.39      3.96 o 
  -7  -1   3       78.04       72.56      4.04 o 
  -6  -1   3      195.25      189.12      9.27 o 
  -5  -1   3      116.18      119.80      4.72 o 
  -4  -1   3      388.37      386.13      5.95 o 
  -3  -1   3      109.92      109.05      2.92 o 
  -2  -1   3      565.55      481.76      7.12 o 
  -1  -1   3      751.89      685.22      7.66 o 
   0  -1   3      488.11      435.69      5.30 o 
   1  -1   3      201.06      164.61      4.19 o 
   2  -1   3     1132.90     1029.94     14.14 o 
   3  -1   3      919.95      892.89     10.30 o 
   4  -1   3      142.72      139.36      5.43 o 
   5  -1   3       73.60       68.66      1.57 o 
   6  -1   3        0.93        3.17      1.24 o 
   7  -1   3      293.66      297.27     10.39 o 
   8  -1   3      346.88      358.37      9.42 o 
   9  -1   3       10.17       11.72     10.12 o 
  -8   0   3       17.17       16.85      1.74 o 
  -7   0   3        2.85        2.14      1.56 o 
  -6   0   3        2.26        3.02      1.15 o 
  -5   0   3      121.30      127.64      4.79 o 
  -4   0   3      976.45      923.06     28.84 o 
  -2   0   3      831.26      805.48      7.83 o 
  -1   0   3        3.20        3.01      0.29 o 
   0   0   3       10.75       16.89      0.38 o 
   1   0   3       52.97       59.52      1.65 o 
   2   0   3        0.42        0.08      0.16 o 
   3   0   3      142.08      150.11      5.11 o 
   4   0   3      131.25      153.83      3.06 o 
   5   0   3        0.72        0.06      0.38 o 
   6   0   3      248.88      277.68     13.74 o 
   7   0   3      177.87      185.74     10.08 o 
   8   0   3       80.41       80.59      5.14 o 
   9   0   3        0.08        0.99      1.38 o 
  -8   1   3       42.29       37.51      2.40 o 
  -7   1   3        4.60        3.13      1.59 o 
  -6   1   3      171.42      180.58      6.44 o 
  -5   1   3       44.38       47.22      2.05 o 
  -4   1   3      155.92      182.41      5.95 o 
  -3   1   3       67.32       89.06      2.37 o 
  -2   1   3      541.51      482.53     11.39 o 
  -1   1   3       95.95       91.62      1.61 o 
   0   1   3       95.03       99.42      1.84 o 
   1   1   3       65.99       67.99      0.87 o 
   2   1   3        4.44        5.06      0.95 o 
   3   1   3      565.20      492.33     23.43 o 
   4   1   3       54.91       53.23      1.60 o 
   5   1   3     2088.27     2032.57     22.32 o 
   6   1   3       36.84       33.16      2.94 o 
   7   1   3       84.58       78.82      5.18 o 
   8   1   3       75.65       78.22      5.13 o 
   9   1   3      165.89      176.22     11.48 o 
  -7   2   3       94.27       98.56      5.11 o 
  -6   2   3       39.64       41.41      2.19 o 
  -5   2   3       94.28       98.01      3.96 o 
  -4   2   3       17.48       18.62      1.37 o 
  -3   2   3      368.77      373.69      8.59 o 
  -2   2   3     1511.17     1455.26     16.01 o 
  -1   2   3      316.31      286.02      3.08 o 
   0   2   3      779.94      692.97      8.46 o 
   1   2   3       63.31       63.94      1.31 o 
   2   2   3      996.46      849.69      7.59 o 
   3   2   3      159.29      137.79      3.32 o 
   4   2   3     1430.68     1355.24     26.51 o 
   5   2   3      103.06      107.79      3.97 o 
   6   2   3       13.04       14.09      8.84 o 
   7   2   3        1.60        3.73      2.80 o 
   8   2   3       23.57       24.59      3.03 o 
   9   2   3      105.30      116.52      9.08 o 
  10   2   3       50.77       59.31      7.81 o 
  -7   3   3       81.67       76.23      3.04 o 
  -6   3   3       51.03       46.25      2.30 o 
  -5   3   3      578.64      542.25     18.47 o 
  -4   3   3      405.45      372.67     12.32 o 
  -3   3   3        0.18        0.21      0.54 o 
  -2   3   3      438.15      416.89     13.58 o 
  -1   3   3      602.01      558.44      6.68 o 
   0   3   3       72.78       67.18      1.21 o 
   1   3   3        8.73        5.82      0.23 o 
   2   3   3      226.94      186.59      1.95 o 
   3   3   3        1.28        2.59      0.59 o 
   4   3   3       77.65       91.21      2.49 o 
   5   3   3     2848.65     2823.34     25.35 o 
   6   3   3      101.25      115.35      5.43 o 
   7   3   3      239.32      292.69     13.11 o 
   8   3   3       56.72       54.97      5.18 o 
   9   3   3       95.65       98.49      8.24 o 
  10   3   3       12.63        6.44      7.77 o 
  -7   4   3        0.33        0.63      0.85 o 
  -6   4   3       37.54       38.14      2.68 o 
  -5   4   3       50.04       56.90      2.47 o 
  -4   4   3      139.72      154.05      7.22 o 
  -3   4   3      115.19      128.80      4.96 o 
  -2   4   3       59.29       71.35      1.70 o 
  -1   4   3       87.39      107.36      1.59 o 
   0   4   3       93.11       91.07      2.31 o 
   1   4   3       33.64       34.62      0.71 o 
   2   4   3      434.41      392.57      5.81 o 
   3   4   3       13.86       16.92      0.60 o 
   4   4   3      241.76      219.83      3.44 o 
   5   4   3       76.36       77.47      2.30 o 
   6   4   3       50.01       52.67      3.86 o 
   7   4   3        4.19        4.52      2.79 o 
   8   4   3        6.41        7.46      5.93 o 
   9   4   3       45.54       40.89      3.45 o 
  10   4   3       46.87       46.58      4.84 o 
  -6   5   3       12.95       14.11      2.14 o 
  -5   5   3        5.64        7.67      4.41 o 
  -4   5   3      212.15      208.45      7.67 o 
  -3   5   3       95.47       90.03      4.67 o 
  -2   5   3       29.77       33.51      1.93 o 
  -1   5   3        2.34        1.70      0.60 o 
   0   5   3        5.72        4.70      0.48 o 
   1   5   3       81.61       85.13      2.02 o 
   2   5   3      101.76      136.06      4.77 o 
   3   5   3     1826.89     1664.69     17.30 o 
   4   5   3       45.45       50.50      1.61 o 
   5   5   3       39.62       39.83      1.44 o 
   6   5   3      698.44      675.75     15.48 o 
   7   5   3      141.25      154.57      4.61 o 
   8   5   3        6.49        9.26      6.69 o 
   9   5   3      369.93      381.43     25.04 o 
  -5   6   3        1.59        1.35      1.32 o 
  -4   6   3      135.65      132.06      7.22 o 
  -3   6   3      416.07      410.77     13.25 o 
  -2   6   3      496.73      487.47     15.71 o 
  -1   6   3      278.95      285.51     12.68 o 
   0   6   3       61.45       64.18      2.46 o 
   1   6   3       76.86       76.64      2.30 o 
   2   6   3      230.29      236.14      9.75 o 
   3   6   3      212.91      204.35      5.50 o 
   4   6   3       88.00       91.77      3.27 o 
   5   6   3       20.05       20.85      1.09 o 
   6   6   3      238.78      248.18      6.74 o 
   7   6   3        1.66        1.45      0.55 o 
   8   6   3       70.18       70.99      3.26 o 
   9   6   3      111.77       97.83      5.71 o 
  -4   7   3       83.92       90.88      5.56 o 
  -3   7   3      156.91      154.46      4.99 o 
  -2   7   3       26.77       26.37      1.83 o 
  -1   7   3      139.71      123.18      4.72 o 
   0   7   3       23.96       21.66      1.90 o 
   1   7   3        7.94        9.33      1.20 o 
   2   7   3        0.04        0.34      0.50 o 
   3   7   3      946.70      872.97     20.73 o 
   4   7   3      221.74      242.32      9.48 o 
   5   7   3       25.10       27.68      1.39 o 
   6   7   3       82.48       90.91      3.29 o 
   7   7   3       40.06       44.70      1.89 o 
   8   7   3       53.79       46.88      2.55 o 
   9   7   3      316.51      311.05     13.81 o 
  -3   8   3       20.94       18.63      2.85 o 
  -2   8   3       57.55       55.31      2.71 o 
  -1   8   3       35.12       33.61      2.00 o 
   0   8   3       72.47       73.60      3.22 o 
   1   8   3        7.42        8.14      2.90 o 
   2   8   3       20.36       21.82      1.52 o 
   3   8   3      198.23      204.04      5.87 o 
   4   8   3       37.94       35.99      1.89 o 
   5   8   3      167.16      159.89      3.71 o 
   6   8   3       38.24       36.61      1.50 o 
   7   8   3        5.21        5.13      1.68 o 
   8   8   3      111.29      100.25      3.55 o 
  -2   9   3      156.05      157.69      5.08 o 
  -1   9   3        2.45        1.32      1.26 o 
   0   9   3       84.26       80.79      4.08 o 
   1   9   3      147.44      135.37      6.02 o 
   2   9   3        2.06        2.55      2.87 o 
   3   9   3        0.58        1.54      1.64 o 
   4   9   3      100.61      100.72      3.01 o 
   5   9   3       25.96       26.90      1.24 o 
   6   9   3       43.69       45.71      2.92 o 
   7   9   3       61.29       62.48      2.82 o 
   0  10   3        2.72        2.41      1.11 o 
   1  10   3       38.81       37.47      2.35 o 
   2  10   3      362.92      385.78      6.71 o 
   3  10   3      175.88      191.35      9.28 o 
   4  10   3      117.74      115.06      3.75 o 
   5  10   3       21.97       17.01      2.04 o 
   6  10   3       23.62       19.02      2.23 o 
  -3  -9   4        0.02        0.56      0.66 o 
  -2  -9   4        0.99        0.83      0.92 o 
  -1  -9   4       79.35       74.88      3.73 o 
   0  -9   4       12.26       11.79      3.29 o 
   1  -9   4        0.03        0.07      1.18 o 
  -5  -8   4       53.02       54.56      2.97 o 
  -4  -8   4       16.05       15.64      2.16 o 
  -3  -8   4      101.94      107.35      9.47 o 
  -2  -8   4       32.47       32.93      2.09 o 
  -1  -8   4        0.20        1.18      1.13 o 
   0  -8   4      201.10      202.73      9.45 o 
   1  -8   4      275.75      270.79     11.02 o 
   2  -8   4        0.20        0.37      1.83 o 
   3  -8   4        6.11        6.25      4.96 o 
  -6  -7   4       17.05       15.33      3.73 o 
  -5  -7   4       47.56       47.82      3.63 o 
  -4  -7   4        0.34        0.88      0.87 o 
  -3  -7   4        4.21        4.61      1.34 o 
  -2  -7   4        1.38        0.69      0.68 o 
  -1  -7   4      126.53      131.94      6.82 o 
   0  -7   4      127.60      134.79      7.58 o 
   1  -7   4      155.60      166.07      4.37 o 
   2  -7   4      283.30      298.90      8.56 o 
   3  -7   4        1.64        0.79      1.69 o 
   4  -7   4       44.55       38.77      3.83 o 
   5  -7   4       19.98       17.36      4.18 o 
  -7  -6   4        1.67        1.13      1.85 o 
  -6  -6   4      107.54      107.72      7.69 o 
  -5  -6   4       36.43       37.32      2.72 o 
  -4  -6   4       40.28       42.50      2.36 o 
  -3  -6   4       10.50       11.56      4.84 o 
  -2  -6   4      280.60      316.21     10.32 o 
  -1  -6   4       89.41       98.04      3.87 o 
   0  -6   4        2.13        2.31      1.69 o 
   1  -6   4     1117.02     1098.18     25.83 o 
   2  -6   4      392.02      403.10     12.87 o 
   3  -6   4       30.83       27.42      2.18 o 
   4  -6   4       21.30       20.47      3.96 o 
   5  -6   4        0.46        0.68      1.08 o 
   6  -6   4        0.35        1.55      5.04 o 
  -7  -5   4      238.81      245.31     12.00 o 
  -6  -5   4        4.36        2.32      2.41 o 
  -5  -5   4       77.24       77.52      3.66 o 
  -4  -5   4        8.48        9.26      2.15 o 
  -3  -5   4       95.28      103.82      5.22 o 
  -2  -5   4       23.00       27.95      1.47 o 
  -1  -5   4       22.13       24.24      2.01 o 
   0  -5   4      242.18      236.62      7.95 o 
   1  -5   4       68.11       75.90      3.70 o 
   2  -5   4       67.65       71.25      3.29 o 
   3  -5   4      495.10      484.09     13.98 o 
   4  -5   4      269.95      264.12      9.61 o 
   5  -5   4        0.17        0.85      1.36 o 
   6  -5   4      191.54      162.00      7.58 o 
   7  -5   4        6.79        3.22      5.00 o 
  -7  -4   4      112.02      109.33      7.70 o 
  -6  -4   4      261.93      284.78     10.65 o 
  -5  -4   4        1.27        0.89      1.15 o 
  -4  -4   4        9.81        9.45      1.69 o 
  -3  -4   4        0.22        0.35      0.43 o 
  -2  -4   4      270.64      307.01     10.31 o 
  -1  -4   4      781.20      762.23      8.00 o 
   0  -4   4      131.28      127.79      1.42 o 
   1  -4   4       92.79       86.70      2.64 o 
   2  -4   4       99.48       96.88      2.49 o 
   3  -4   4       52.12       50.40      2.08 o 
   4  -4   4        1.61        0.71      1.42 o 
   5  -4   4      212.70      199.65      7.16 o 
   6  -4   4        4.70        3.48      2.19 o 
   7  -4   4      114.81      107.76      5.65 o 
  -8  -3   4       55.64       48.69      3.95 o 
  -7  -3   4       82.79       86.74      6.39 o 
  -6  -3   4       23.74       23.69      2.15 o 
  -5  -3   4       53.67       53.63      4.56 o 
  -4  -3   4        0.03       -0.40      1.63 o 
  -3  -3   4       45.87       49.21      1.17 o 
  -2  -3   4       35.81       31.43      0.82 o 
  -1  -3   4      230.57      226.26      9.27 o 
   0  -3   4      113.54      141.47      2.72 o 
   1  -3   4      138.05      140.76      2.84 o 
   2  -3   4       61.97       64.66      1.82 o 
   3  -3   4       52.84       51.26      1.06 o 
   4  -3   4        3.75        4.70      1.29 o 
   5  -3   4      138.18      142.61      4.94 o 
   6  -3   4      465.58      423.41     13.86 o 
   7  -3   4       14.70       11.01      4.11 o 
   8  -3   4        8.21        6.42      1.90 o 
  -8  -2   4        0.08        0.15      1.45 o 
  -7  -2   4       21.16       20.11      4.06 o 
  -6  -2   4      275.68      288.13      7.04 o 
  -5  -2   4      152.72      162.89      8.14 o 
  -4  -2   4       74.42       81.16      5.06 o 
  -3  -2   4       61.94       69.25      2.39 o 
  -2  -2   4       21.09       21.25      1.06 o 
  -1  -2   4       64.99       90.11      1.47 o 
   0  -2   4     1655.36     1506.57     74.51 o 
   1  -2   4      372.03      366.01      4.46 o 
   2  -2   4        0.97        0.12      0.51 o 
   3  -2   4       43.21       34.53      1.07 o 
   4  -2   4      216.74      196.91      7.20 o 
   5  -2   4      253.78      244.60      6.80 o 
   6  -2   4      199.17      203.71      7.66 o 
   7  -2   4       15.06       13.67      3.65 o 
   8  -2   4       42.57       38.26      2.18 o 
   9  -2   4      100.69      103.36      7.40 o 
  -8  -1   4       16.54       15.04      2.14 o 
  -7  -1   4       27.57       27.95      5.60 o 
  -6  -1   4        0.24        0.67      0.91 o 
  -5  -1   4        3.00        4.23      2.62 o 
  -4  -1   4       68.42       65.20      2.31 o 
  -3  -1   4      359.54      356.76      4.09 o 
  -2  -1   4      159.69      176.98      2.58 o 
  -1  -1   4        5.57        6.31      0.35 o 
   0  -1   4        6.61        8.31      0.40 o 
   1  -1   4      313.79      276.84      4.16 o 
   2  -1   4       10.69        6.67      0.36 o 
   3  -1   4      189.33      177.95      2.75 o 
   4  -1   4        0.06        0.20      0.25 o 
   5  -1   4      143.28      148.95      3.23 o 
   6  -1   4       21.48       25.00      2.40 o 
   7  -1   4      248.45      277.75      9.36 o 
   8  -1   4      157.80      146.83      9.70 o 
   9  -1   4        6.72        5.50      3.55 o 
  -8   0   4      141.64      141.70      7.02 o 
  -7   0   4       61.57       61.27      3.42 o 
  -6   0   4        3.22        3.93      2.35 o 
  -5   0   4        2.69        2.68      1.76 o 
  -4   0   4       73.13       78.06      4.16 o 
  -3   0   4       24.62       30.78      1.68 o 
  -2   0   4     1234.51     1237.30     11.85 o 
  -1   0   4      161.97      152.86      3.77 o 
   0   0   4     1211.21     1094.50     15.94 o 
   1   0   4      157.86      137.59      2.00 o 
   2   0   4       10.73        8.30      0.72 o 
   3   0   4      150.29      150.13      3.14 o 
   4   0   4      417.54      444.74     19.92 o 
   5   0   4       34.26       34.64      1.26 o 
   6   0   4        8.99       13.14      9.41 o 
   7   0   4       47.23       48.71      5.50 o 
   8   0   4       19.31       17.10     10.90 o 
   9   0   4        4.98        3.10      2.99 o 
  -7   1   4      242.81      258.50     11.36 o 
  -6   1   4       24.69       26.35      1.74 o 
  -5   1   4        2.49        1.98      1.20 o 
  -4   1   4       12.60       13.74      1.37 o 
  -3   1   4       36.28       32.41      1.18 o 
  -2   1   4       26.88       31.13      1.13 o 
  -1   1   4       67.14       80.99      2.08 o 
   0   1   4      148.97      172.24      2.28 o 
   1   1   4      224.73      210.15      1.91 o 
   2   1   4        4.37        5.99      0.29 o 
   3   1   4        9.41       12.27      0.53 o 
   4   1   4      898.49      951.04     35.76 o 
   5   1   4       26.16       25.76      1.34 o 
   6   1   4      136.93      153.96      7.86 o 
   7   1   4        0.16        1.09      2.61 o 
   8   1   4      105.33      109.14      4.92 o 
   9   1   4       62.24       61.66      6.05 o 
  10   1   4       21.00       15.43      3.30 o 
  -7   2   4       26.41       26.06      1.93 o 
  -6   2   4        1.25        0.90      0.71 o 
  -5   2   4       93.32       94.95      3.84 o 
  -4   2   4        0.06        0.08      1.02 o 
  -3   2   4       75.18       85.26      3.00 o 
  -2   2   4       13.89       18.48      1.13 o 
  -1   2   4     1517.20     1534.07     50.71 o 
   0   2   4     1476.90     1364.44     15.86 o 
   1   2   4      236.37      220.77      2.83 o 
   2   2   4     1166.63     1027.30     12.18 o 
   3   2   4      276.07      244.26      2.92 o 
   4   2   4      767.66      689.80      8.58 o 
   5   2   4       36.08       39.37      1.42 o 
   6   2   4       10.89        7.48      3.93 o 
   7   2   4        1.90        2.35      2.08 o 
   8   2   4       81.02       85.05      4.50 o 
   9   2   4       18.15       13.98      8.26 o 
  10   2   4        4.69        4.25      2.73 o 
  -7   3   4        0.04        0.30      1.06 o 
  -6   3   4       18.81       20.20      1.62 o 
  -5   3   4       39.43       40.17      2.00 o 
  -4   3   4        0.49        3.07      1.35 o 
  -3   3   4      257.77      256.37      5.11 o 
  -2   3   4      143.88      158.50      1.89 o 
  -1   3   4      110.71      124.15      2.87 o 
   0   3   4      598.45      560.88      8.95 o 
   1   3   4      377.74      343.66      9.69 o 
   2   3   4      405.62      405.38      3.76 o 
   3   3   4       46.24       53.88      0.94 o 
   4   3   4       77.69       93.05      2.54 o 
   5   3   4     1531.30     1392.24     32.77 o 
   6   3   4       38.93       44.54      2.85 o 
   7   3   4      373.49      426.66     18.37 o 
   8   3   4       18.87       16.92      4.71 o 
   9   3   4       19.63       15.40      9.03 o 
  10   3   4       13.98       15.01      3.90 o 
  -6   4   4       26.84       30.69      2.63 o 
  -5   4   4      153.45      148.03      4.99 o 
  -4   4   4      193.05      197.93      6.77 o 
  -3   4   4      822.24      726.36     24.84 o 
  -2   4   4      473.83      443.73      8.62 o 
  -1   4   4      484.14      465.38      5.72 o 
   0   4   4      196.84      208.03      2.67 o 
   1   4   4        0.97        0.51      0.24 o 
   2   4   4      783.15      743.42      7.38 o 
   3   4   4      140.19      144.69      3.43 o 
   4   4   4      471.83      415.16      5.03 o 
   5   4   4        0.77        0.69      0.67 o 
   6   4   4       10.89        9.93      0.91 o 
   7   4   4      394.63      374.18     18.08 o 
   8   4   4       17.38       18.87      2.94 o 
   9   4   4        4.43        5.72      4.40 o 
  10   4   4       34.31       32.85      7.03 o 
  -6   5   4        0.14        1.11      1.42 o 
  -5   5   4       12.99        7.87      4.23 o 
  -4   5   4        5.01        4.22      1.96 o 
  -3   5   4      578.92      555.12     17.35 o 
  -2   5   4      878.16      808.08     23.43 o 
  -1   5   4      527.86      505.82     10.47 o 
   0   5   4       67.86       77.57      1.45 o 
   1   5   4       10.52       10.15      0.49 o 
   2   5   4      168.15      182.81      2.58 o 
   3   5   4        0.36        0.67      0.43 o 
   4   5   4        1.65        1.67      0.69 o 
   5   5   4       36.83       34.39      1.30 o 
   6   5   4        0.56        0.41      0.72 o 
   7   5   4      106.56      111.15      3.75 o 
   8   5   4       67.97       66.46      2.08 o 
   9   5   4       10.17        7.38      4.03 o 
  -5   6   4        8.24        5.04      3.47 o 
  -4   6   4        0.43        0.88      1.16 o 
  -3   6   4       47.34       53.79      2.58 o 
  -2   6   4        3.37        2.56      2.14 o 
  -1   6   4       32.26       29.02      1.36 o 
   0   6   4       25.23       24.44      0.90 o 
   1   6   4      618.50      590.42     10.95 o 
   2   6   4       14.99       13.27      0.65 o 
   3   6   4       52.57       43.12      1.22 o 
   4   6   4      107.21      112.64      3.54 o 
   5   6   4       89.87       93.98      2.89 o 
   6   6   4      788.63      740.99     19.66 o 
   7   6   4        0.76        0.69      0.58 o 
   8   6   4        3.35        3.01      1.83 o 
   9   6   4        0.43        1.30      1.06 o 
  -4   7   4       46.70       50.20      3.83 o 
  -3   7   4        0.86        1.63      1.60 o 
  -2   7   4       79.04       77.69      2.90 o 
  -1   7   4      501.97      510.25     20.98 o 
   0   7   4      104.60      112.30      4.34 o 
   1   7   4       27.72       31.89      2.35 o 
   2   7   4       26.19       26.74      1.53 o 
   3   7   4        5.46        6.38      0.83 o 
   4   7   4        0.13        0.35      0.57 o 
   5   7   4      467.44      463.40     12.43 o 
   6   7   4        0.67        0.68      0.76 o 
   7   7   4       31.64       27.10      2.29 o 
   8   7   4      171.41      170.31      6.62 o 
   9   7   4        0.47        1.14      1.36 o 
  -3   8   4       43.51       57.90      4.56 o 
  -2   8   4       88.80       97.95      5.31 o 
  -1   8   4       57.78       57.12      2.79 o 
   0   8   4       90.66       95.25      3.54 o 
   1   8   4      869.59      849.98     25.64 o 
   2   8   4      105.22      111.68      5.43 o 
   3   8   4      392.76      382.72     10.09 o 
   4   8   4      128.22      126.98      3.72 o 
   5   8   4        8.79       10.84      0.92 o 
   6   8   4       60.56       63.73      2.11 o 
   7   8   4       35.21       36.32      1.52 o 
   8   8   4      171.63      163.41      5.07 o 
  -2   9   4       30.25       31.22      3.58 o 
  -1   9   4       90.83       81.61      4.93 o 
   0   9   4        3.65        1.68      1.51 o 
   1   9   4       90.26       89.40      4.49 o 
   2   9   4      124.95      130.87      4.86 o 
   3   9   4       83.33       88.50      3.39 o 
   4   9   4        3.08        3.18      1.38 o 
   5   9   4      252.18      242.52      8.31 o 
   6   9   4       52.75       45.88      2.54 o 
   7   9   4        4.66        2.14      1.44 o 
   0  10   4        0.74        0.96      1.81 o 
   1  10   4        3.52        1.91      2.02 o 
   2  10   4        0.55        1.45      1.87 o 
   3  10   4      144.62      149.41      4.04 o 
   4  10   4        8.89       13.07      1.48 o 
   5  10   4      463.15      449.76      9.93 o 
   6  10   4       11.26        9.54      4.00 o 
  -4  -8   5       43.85       46.27      2.81 o 
  -3  -8   5        9.20        6.39      6.17 o 
  -2  -8   5        4.38        2.64      2.26 o 
  -1  -8   5      145.01      169.38      7.82 o 
   0  -8   5      348.11      372.36     15.74 o 
   1  -8   5       11.39        9.70      1.85 o 
   2  -8   5       13.06       15.02      1.99 o 
   3  -8   5       14.68       20.53      3.69 o 
  -5  -7   5      161.70      170.21     16.55 o 
  -4  -7   5      108.91      108.85      5.87 o 
  -3  -7   5       10.45       14.15      2.08 o 
  -2  -7   5        0.90        0.71      0.94 o 
  -1  -7   5        1.08        0.77      0.76 o 
   0  -7   5      112.40      116.30      4.31 o 
   1  -7   5       48.76       46.43      3.72 o 
   2  -7   5       76.24       72.65      5.99 o 
   3  -7   5       10.88       11.19      1.73 o 
   4  -7   5        6.82        6.13      6.00 o 
  -6  -6   5       58.79       50.34      4.17 o 
  -5  -6   5       97.62       97.54      6.86 o 
  -4  -6   5        1.65        2.35      3.47 o 
  -3  -6   5       38.31       37.48      2.04 o 
  -2  -6   5       50.53       54.32      2.19 o 
  -1  -6   5        1.04        1.75      0.80 o 
   0  -6   5        6.33        7.43      3.05 o 
   1  -6   5       64.90       64.32      1.17 o 
   2  -6   5       18.64       21.33      2.81 o 
   3  -6   5     1130.28     1040.78      9.91 o 
   4  -6   5       56.15       61.77      3.93 o 
   5  -6   5        1.94        1.97      2.87 o 
   6  -6   5       83.07       82.37      6.85 o 
  -6  -5   5       66.61       57.14      4.55 o 
  -5  -5   5       20.80       23.84      6.34 o 
  -4  -5   5      463.77      511.94      9.96 o 
  -3  -5   5        0.31        1.48      1.66 o 
  -2  -5   5       46.33       49.95      2.35 o 
  -1  -5   5       72.53       85.26      3.50 o 
   0  -5   5       20.93       24.35      1.45 o 
   1  -5   5        0.00        0.15      0.27 o 
   2  -5   5      221.88      228.90      6.99 o 
   3  -5   5        0.68        1.53      1.02 o 
   4  -5   5       66.17       64.39      2.29 o 
   5  -5   5       27.65       26.14      1.76 o 
   6  -5   5        2.64        2.04      4.41 o 
   7  -5   5       11.94       14.24      3.99 o 
  -7  -4   5       92.49       93.93      5.48 o 
  -6  -4   5       93.64       97.94      6.51 o 
  -5  -4   5      135.53      150.44      4.86 o 
  -4  -4   5       50.49       49.38      3.52 o 
  -3  -4   5        1.65        1.36      0.54 o 
  -2  -4   5      215.76      214.33     19.89 o 
  -1  -4   5      218.31      219.65     11.02 o 
   0  -4   5     1092.61     1061.46     18.64 o 
   1  -4   5        3.61        3.31      0.51 o 
   2  -4   5       89.33       82.98      3.43 o 
   3  -4   5     1041.86      967.32     22.19 o 
   4  -4   5      131.03      141.58      5.46 o 
   5  -4   5      324.68      321.13     12.77 o 
   6  -4   5        3.30        5.78      2.01 o 
   7  -4   5        0.00        2.67      3.03 o 
  -7  -3   5      432.95      418.36      9.19 o 
  -6  -3   5        2.88        3.06      3.15 o 
  -5  -3   5      521.68      534.03     23.30 o 
  -4  -3   5        0.02        0.23      1.61 o 
  -3  -3   5       36.77       36.39      1.12 o 
  -2  -3   5      138.23      137.29     10.77 o 
  -1  -3   5       70.13       74.76      1.73 o 
   0  -3   5       71.05       75.57      3.67 o 
   1  -3   5        5.38        6.98      0.94 o 
   2  -3   5        1.92        3.07      0.99 o 
   3  -3   5        0.16        0.82      0.55 o 
   4  -3   5       19.31       19.19      0.96 o 
   5  -3   5      216.56      212.80      6.09 o 
   6  -3   5       31.35       34.62      1.70 o 
   7  -3   5       32.87       29.59      2.54 o 
   8  -3   5        5.84        0.06      4.01 o 
  -7  -2   5      135.52      125.18      5.11 o 
  -6  -2   5       63.98       67.96      3.37 o 
  -5  -2   5        0.16        0.55      0.89 o 
  -4  -2   5      130.74      143.05      7.14 o 
  -3  -2   5       18.58       27.75      2.02 o 
  -2  -2   5       75.51       76.99      1.58 o 
  -1  -2   5      117.99      132.01     10.27 o 
   0  -2   5     1035.27      994.37     18.07 o 
   1  -2   5      395.96      415.70      4.99 o 
   2  -2   5     1549.02     1504.70     20.48 o 
   3  -2   5      135.38      148.93      8.52 o 
   4  -2   5       57.38       57.06      1.40 o 
   5  -2   5       88.64       95.50      2.97 o 
   6  -2   5       16.19       22.40      1.35 o 
   7  -2   5      630.86      498.73     10.66 o 
   8  -2   5        0.71        1.31      2.27 o 
   9  -2   5       50.51       49.27      4.86 o 
  -7  -1   5       37.22       36.71      2.56 o 
  -6  -1   5      128.42      130.22      5.77 o 
  -5  -1   5       92.26       90.72      6.93 o 
  -4  -1   5      132.70      123.57      4.39 o 
  -3  -1   5        6.67        9.55      7.04 o 
  -2  -1   5        0.15        0.92      0.51 o 
  -1  -1   5        0.03        0.18      0.23 o 
   0  -1   5     1210.79     1158.71     12.30 o 
   1  -1   5       37.40       39.67      0.75 o 
   2  -1   5      204.79      199.49      2.23 o 
   3  -1   5      242.46      262.30      7.18 o 
   4  -1   5      191.87      186.70      2.45 o 
   5  -1   5        8.92        9.95      0.87 o 
   6  -1   5        0.06        0.16      1.07 o 
   7  -1   5        0.27        0.86      1.91 o 
   8  -1   5      120.15       87.49      7.54 o 
   9  -1   5       63.60       56.55      4.99 o 
  -7   0   5        3.45        3.73      3.00 o 
  -6   0   5        0.02        0.63      0.83 o 
  -5   0   5        3.38        4.17      2.23 o 
  -4   0   5       34.05       31.12      1.65 o 
  -3   0   5      201.21      206.34      5.51 o 
  -2   0   5       11.45       11.61      1.07 o 
  -1   0   5      250.56      258.97      2.63 o 
   0   0   5       77.57       75.46      1.00 o 
   1   0   5        6.11       12.02      0.40 o 
   2   0   5     3350.35     3158.89    103.28 o 
   3   0   5      158.94      180.34      5.64 o 
   4   0   5      225.98      241.04      4.71 o 
   5   0   5       94.48      110.78      2.07 o 
   6   0   5       76.45       78.74      3.31 o 
   7   0   5      119.49      108.28      6.88 o 
   8   0   5      254.53      255.91     11.07 o 
   9   0   5      121.29      114.61      8.94 o 
  -7   1   5       31.15       26.56      2.19 o 
  -6   1   5        3.11        2.87      1.57 o 
  -5   1   5       66.97       60.05      2.56 o 
  -4   1   5       23.70       24.49      1.32 o 
  -3   1   5      207.14      215.94     15.02 o 
  -2   1   5        0.35        0.59      0.48 o 
  -1   1   5      793.03      798.94     15.06 o 
   0   1   5       22.28       26.36      0.53 o 
   1   1   5      118.92      111.77      2.06 o 
   2   1   5       68.35       85.87      1.03 o 
   3   1   5       13.12       11.84      0.56 o 
   4   1   5        0.99        0.76      0.36 o 
   5   1   5       20.08       19.36      1.02 o 
   6   1   5        9.47       13.29      2.65 o 
   7   1   5        0.26        0.25      2.59 o 
   8   1   5        6.12        5.18      3.15 o 
   9   1   5       19.07       19.68     12.17 o 
  10   1   5       15.50       14.66     12.82 o 
  -7   2   5       81.45       85.07      4.40 o 
  -6   2   5       14.23       14.45      1.35 o 
  -5   2   5      200.61      207.08      5.23 o 
  -4   2   5       34.86       43.11      2.32 o 
  -3   2   5       64.48       71.03      2.56 o 
  -2   2   5       93.44      111.07      2.28 o 
  -1   2   5       84.50       88.88      1.99 o 
   0   2   5      483.00      479.81      5.53 o 
   1   2   5        0.01        0.50      0.24 o 
   2   2   5      593.73      576.76      5.21 o 
   3   2   5       28.52       31.38      0.73 o 
   4   2   5      167.37      179.36      5.15 o 
   5   2   5       23.25       27.30      0.78 o 
   6   2   5      755.71      683.04     33.18 o 
   7   2   5       84.81       83.09      5.18 o 
   8   2   5        0.18        0.16      1.77 o 
   9   2   5       37.43       36.89      6.21 o 
  10   2   5        0.01        0.14      2.12 o 
  -6   3   5       23.73       22.68      1.79 o 
  -5   3   5       42.27       38.04      2.07 o 
  -4   3   5      132.16      140.27      5.14 o 
  -3   3   5      252.17      256.54      6.95 o 
  -2   3   5        0.41        0.06      0.37 o 
  -1   3   5      117.43      118.54      3.69 o 
   0   3   5      376.63      386.41      7.85 o 
   1   3   5       23.00       30.48      1.16 o 
   2   3   5       12.70       13.15      0.52 o 
   3   3   5      221.53      196.58      2.60 o 
   4   3   5        3.25        3.14      1.02 o 
   5   3   5       36.14       36.34      1.65 o 
   6   3   5      277.48      294.79      8.26 o 
   7   3   5      510.48      573.47     25.56 o 
   8   3   5        9.36       12.44      7.86 o 
   9   3   5        2.67        1.34      2.16 o 
  10   3   5       17.60       12.55      8.31 o 
  -6   4   5       33.75       34.51      2.20 o 
  -5   4   5       32.88       33.82      3.16 o 
  -4   4   5       14.33       11.48      1.50 o 
  -3   4   5      231.68      230.14      8.16 o 
  -2   4   5       50.12       47.87      1.04 o 
  -1   4   5       30.48       24.29      0.79 o 
   0   4   5       94.98       96.60      4.50 o 
   1   4   5      496.89      486.18     10.92 o 
   2   4   5      428.48      432.62      8.37 o 
   3   4   5        6.23        6.87      0.72 o 
   4   4   5      142.53      156.37      1.88 o 
   5   4   5       73.29       83.97      2.65 o 
   6   4   5      232.38      232.44      7.15 o 
   7   4   5       12.00       12.13      1.18 o 
   8   4   5        5.07        2.78      0.98 o 
   9   4   5      139.63      131.62      9.15 o 
  10   4   5       13.03        9.23      9.29 o 
  -5   5   5        1.17        1.12      0.95 o 
  -4   5   5       73.73       75.49      3.32 o 
  -3   5   5       49.81       51.07      1.92 o 
  -2   5   5       28.94       35.02      1.70 o 
  -1   5   5        4.52        4.67      0.48 o 
   0   5   5      516.72      469.89      8.51 o 
   1   5   5      141.81      148.74      5.92 o 
   2   5   5       11.61       10.29      0.44 o 
   3   5   5        6.81        6.36      0.46 o 
   4   5   5        0.14        0.18      0.65 o 
   5   5   5       12.05       11.67      0.91 o 
   6   5   5       26.45       26.40      1.53 o 
   7   5   5      218.76      244.96      7.04 o 
   8   5   5      213.69      207.33      6.19 o 
   9   5   5        1.76        2.46      1.07 o 
  10   5   5       39.98       37.97      2.03 o 
  -4   6   5        3.61        1.80      1.21 o 
  -3   6   5       94.64       94.63      3.99 o 
  -2   6   5       34.53       37.20      2.51 o 
  -1   6   5     1141.16     1038.68     32.49 o 
   0   6   5       94.87      105.85      2.81 o 
   1   6   5       63.39       67.27      2.14 o 
   2   6   5       24.30       28.79      0.82 o 
   3   6   5        8.54        8.35      0.77 o 
   4   6   5       80.14       90.13      2.90 o 
   5   6   5       47.49       53.85      1.59 o 
   6   6   5       83.60       86.12      3.10 o 
   7   6   5        9.53        8.98      2.61 o 
   8   6   5        0.03        0.20      0.76 o 
   9   6   5       80.25       75.65      2.85 o 
  -4   7   5        9.18        8.93      6.34 o 
  -3   7   5        5.66        7.85      5.67 o 
  -2   7   5       49.47       48.19      2.16 o 
  -1   7   5       12.49       11.51      3.27 o 
   0   7   5      979.89      885.50     27.10 o 
   1   7   5      104.06      112.14      3.29 o 
   2   7   5       89.80       94.45      2.57 o 
   3   7   5       28.55       28.50      1.15 o 
   4   7   5       12.05       13.84      1.42 o 
   5   7   5       42.70       40.52      1.68 o 
   6   7   5       11.42       12.67      1.54 o 
   7   7   5       15.90       16.63      1.11 o 
   8   7   5        0.10        0.01      0.76 o 
   9   7   5       14.14       11.30      2.77 o 
  -2   8   5       67.03       71.49      6.06 o 
  -1   8   5       12.40        9.56      5.87 o 
   0   8   5       10.04       10.24      4.24 o 
   1   8   5       62.07       65.98      2.41 o 
   2   8   5        1.39        1.23      1.32 o 
   3   8   5      154.29      155.88      4.43 o 
   4   8   5        4.07        4.86      0.83 o 
   5   8   5       26.19       22.73      1.54 o 
   6   8   5       11.45        9.70      1.28 o 
   7   8   5       57.26       56.90      2.30 o 
   8   8   5       51.78       49.80      1.99 o 
  -1   9   5       12.48       17.23      3.16 o 
   0   9   5       44.96       38.06      4.11 o 
   1   9   5       66.58       66.92      5.44 o 
   2   9   5      314.93      337.71     13.46 o 
   3   9   5       19.49       20.28      1.49 o 
   4   9   5      168.33      169.50      6.19 o 
   5   9   5       52.88       48.13      2.12 o 
   6   9   5        1.20        0.47      0.43 o 
   7   9   5        0.00        0.79      0.57 o 
   1  10   5       66.49       61.54      5.72 o 
   2  10   5        6.46        7.26      4.78 o 
   3  10   5      359.03      364.00     14.34 o 
   4  10   5        0.85        1.04      1.16 o 
   5  10   5       68.38       57.69      1.83 o 
   6  10   5       82.60       69.13      3.43 o 
  -2  -8   6       41.66       39.56      3.90 o 
  -1  -8   6        0.39        0.61      1.20 o 
   0  -8   6       29.48       28.86      1.86 o 
   1  -8   6       70.81       75.34      3.52 o 
   2  -8   6      371.85      408.56     10.32 o 
  -4  -7   6       31.53       25.11      1.84 o 
  -3  -7   6       87.86       78.89      4.41 o 
  -2  -7   6        0.00        0.77      0.90 o 
  -1  -7   6        0.27       -0.38      1.04 o 
   0  -7   6      270.39      290.97     11.61 o 
   1  -7   6      169.16      188.50      7.97 o 
   2  -7   6       80.37       90.42      5.96 o 
   3  -7   6        6.69        6.41      5.75 o 
   4  -7   6        2.77        2.90      4.94 o 
  -5  -6   6       85.60       93.42      7.19 o 
  -4  -6   6       17.52       14.46      2.09 o 
  -3  -6   6      135.40      140.40      6.09 o 
  -2  -6   6       94.89      107.82      6.44 o 
  -1  -6   6       33.88       34.42      1.65 o 
   0  -6   6      114.17      115.19      2.79 o 
   1  -6   6       41.82       44.72      2.92 o 
   2  -6   6      816.36      757.13     11.06 o 
   3  -6   6       77.79       85.40      5.87 o 
   4  -6   6       94.64      102.74     10.01 o 
   5  -6   6        2.61        3.73      4.81 o 
  -6  -5   6       12.05        7.09      6.05 o 
  -5  -5   6        4.48        5.11      3.58 o 
  -4  -5   6       30.05       30.21      2.40 o 
  -3  -5   6       80.42       76.92      3.26 o 
  -2  -5   6       27.19       25.13      1.48 o 
  -1  -5   6        0.06        0.43      0.82 o 
   0  -5   6       10.92        9.40      1.71 o 
   1  -5   6       91.23       89.58      2.87 o 
   2  -5   6      214.75      219.95      6.00 o 
   3  -5   6        0.02        0.24      0.91 o 
   4  -5   6      368.45      415.63     19.91 o 
   5  -5   6       64.85       57.24      5.88 o 
   6  -5   6        1.94        2.23      4.23 o 
  -6  -4   6       39.51       39.98      3.59 o 
  -5  -4   6      124.03      132.22      8.21 o 
  -4  -4   6      125.22      124.06      6.86 o 
  -3  -4   6       61.69       66.38      2.99 o 
  -2  -4   6        4.32        5.77      3.61 o 
  -1  -4   6      103.51      104.95      5.38 o 
   0  -4   6      114.65      129.41      3.93 o 
   1  -4   6       24.62       29.96      0.84 o 
   2  -4   6       19.70       19.08      0.92 o 
   3  -4   6      720.34      717.13     39.83 o 
   4  -4   6      266.09      274.85     21.21 o 
   5  -4   6      299.76      320.64     11.88 o 
   6  -4   6       35.33       32.47      4.67 o 
   7  -4   6        0.62        3.22      4.46 o 
  -6  -3   6       60.53       51.35      7.44 o 
  -5  -3   6      248.91      249.72      9.69 o 
  -4  -3   6      454.19      433.99     20.85 o 
  -2  -3   6      155.66      163.45      7.97 o 
  -1  -3   6       32.98       32.77      1.49 o 
   0  -3   6        7.72       10.48      1.46 o 
   1  -3   6        1.86        2.25      0.65 o 
   2  -3   6      337.92      344.27      9.72 o 
   3  -3   6        1.46        0.73      0.70 o 
   4  -3   6       49.78       49.35      1.32 o 
   5  -3   6      121.24      134.19      5.20 o 
   6  -3   6      112.42      121.15      7.59 o 
   7  -3   6       18.76       14.26      7.90 o 
   8  -3   6        0.00       -0.29      4.63 o 
  -7  -2   6      104.77      105.18      5.43 o 
  -6  -2   6        0.06        1.35      1.35 o 
  -5  -2   6        8.16        7.72      1.30 o 
  -4  -2   6      175.52      188.92     10.60 o 
  -3  -2   6     1052.19      977.04     37.57 o 
  -2  -2   6       71.09       78.61      5.23 o 
  -1  -2   6        2.59        2.50      0.52 o 
   0  -2   6        0.54        0.54      0.31 o 
   1  -2   6      181.83      191.00      3.81 o 
   2  -2   6      743.35      729.86     10.47 o 
   3  -2   6       78.35       70.40      1.59 o 
   4  -2   6        1.84        1.67      0.38 o 
   5  -2   6        0.35        0.43      0.50 o 
   6  -2   6       45.01       48.20      1.54 o 
   7  -2   6       15.60       15.29      7.87 o 
   8  -2   6        6.47        8.83      9.10 o 
  -7  -1   6      176.59      167.25      7.87 o 
  -6  -1   6        5.69        6.52      5.77 o 
  -5  -1   6      243.56      251.75      5.58 o 
  -4  -1   6        0.13        0.04      0.70 o 
  -3  -1   6      198.96      203.72      6.98 o 
  -2  -1   6      361.78      337.54      7.95 o 
  -1  -1   6      270.41      248.23      9.07 o 
   0  -1   6        0.11        0.38      0.27 o 
   1  -1   6       65.10       70.22      1.54 o 
   2  -1   6        0.12        0.13      0.07 o 
   3  -1   6      252.70      257.14      3.71 o 
   4  -1   6       65.82       62.65      8.96 o 
   5  -1   6       45.22       45.04     13.98 o 
   6  -1   6       61.31       55.88      3.14 o 
   7  -1   6      109.28       95.90     10.96 o 
   8  -1   6       50.93       59.65      6.84 o 
   9  -1   6       35.28       34.63      5.57 o 
  -6   0   6      335.47      313.12     21.95 o 
  -5   0   6      104.62       95.80      2.86 o 
  -4   0   6        9.55        8.21      2.41 o 
  -3   0   6       84.07       82.71      3.50 o 
  -2   0   6       24.63       32.94      1.91 o 
  -1   0   6      187.20      230.60      4.63 o 
   0   0   6      112.54      133.84      4.04 o 
   1   0   6       13.32       16.10      0.49 o 
   2   0   6       18.24       25.91      0.79 o 
   3   0   6      222.29      216.42      4.36 o 
   4   0   6      908.66      902.55      9.16 o 
   5   0   6      130.01      126.46      5.98 o 
   6   0   6       41.35       37.15      1.40 o 
   7   0   6      108.74       95.88      6.75 o 
   8   0   6        0.03        2.76      3.76 o 
   9   0   6      110.20       99.24      6.56 o 
  -6   1   6        0.22        2.09      1.55 o 
  -5   1   6      787.55      853.56     15.14 o 
  -4   1   6      316.37      330.64     10.82 o 
  -3   1   6      105.90      109.96      4.03 o 
  -2   1   6       78.70       91.58      2.15 o 
  -1   1   6      365.01      348.39      3.55 o 
   0   1   6      338.27      345.88      5.35 o 
   1   1   6       47.30       54.72      1.08 o 
   2   1   6      881.39      876.36     10.85 o 
   3   1   6        3.33        3.02      0.53 o 
   4   1   6       28.62       33.59      0.56 o 
   5   1   6       73.35       76.75      1.72 o 
   6   1   6       36.32       41.70      1.75 o 
   7   1   6        0.54        1.41      1.89 o 
   8   1   6        6.16        5.90      3.57 o 
   9   1   6        0.77        0.88      3.14 o 
  -6   2   6       34.36       25.94      2.55 o 
  -5   2   6        7.33        3.78      2.69 o 
  -4   2   6       26.66       26.16      1.86 o 
  -3   2   6        1.91        3.49      1.61 o 
  -2   2   6       38.12       38.89      1.25 o 
  -1   2   6       70.87       78.36      1.60 o 
   0   2   6        2.82        3.33      0.43 o 
   1   2   6     1305.44     1230.02     13.80 o 
   2   2   6      164.19      175.63      2.75 o 
   3   2   6      155.73      172.12      2.22 o 
   4   2   6      123.15      136.27      5.56 o 
   5   2   6       59.18       57.58      1.56 o 
   6   2   6      109.81      119.63      3.14 o 
   7   2   6       30.27       22.12      2.58 o 
   8   2   6        8.31        7.78      7.10 o 
   9   2   6       18.41       21.72     13.09 o 
  10   2   6      261.97      234.30     11.85 o 
  -6   3   6       12.77       17.89      2.88 o 
  -5   3   6      149.08      139.25      6.09 o 
  -4   3   6       85.24       90.00      2.44 o 
  -3   3   6      174.58      192.74      6.52 o 
  -2   3   6      445.44      405.49     10.60 o 
  -1   3   6       50.66       50.47      1.94 o 
   0   3   6       26.04       24.84      1.98 o 
   1   3   6       45.20       51.76      2.13 o 
   2   3   6      716.67      709.43      6.60 o 
   3   3   6      376.01      354.76      3.56 o 
   4   3   6       87.74       90.62      1.43 o 
   5   3   6      100.91      100.96      2.58 o 
   6   3   6        0.00        0.57      1.07 o 
   7   3   6      294.76      310.18      8.52 o 
   8   3   6        5.71        4.12      1.97 o 
   9   3   6      118.20      121.39      8.20 o 
  10   3   6        5.79        6.35      6.22 o 
  -5   4   6       15.97       16.16      5.59 o 
  -4   4   6       55.83       51.58      2.43 o 
  -3   4   6      104.91      113.13      4.36 o 
  -2   4   6       88.03       85.80      2.99 o 
  -1   4   6        1.05        1.40      0.50 o 
   0   4   6      218.30      228.89      9.49 o 
   1   4   6       63.59       69.69      2.35 o 
   2   4   6        0.14        0.14      0.21 o 
   3   4   6        0.11        0.49      0.42 o 
   4   4   6        0.03        0.21      0.43 o 
   5   4   6      232.08      258.69      6.61 o 
   6   4   6       10.21       10.04      1.73 o 
   7   4   6       90.35       85.29      2.46 o 
   8   4   6      444.12      473.95     10.50 o 
   9   4   6        1.09        1.84      1.30 o 
  10   4   6        5.67        3.38      1.52 o 
  -5   5   6        1.78        1.62      2.20 o 
  -4   5   6       44.55       37.88      3.76 o 
  -3   5   6        2.90        3.96      2.43 o 
  -2   5   6      533.44      543.85     21.47 o 
  -1   5   6     1525.84     1337.07     21.99 o 
   0   5   6        2.92        3.13      2.71 o 
   1   5   6       43.57       44.97      1.98 o 
   2   5   6      135.21      145.52      4.18 o 
   3   5   6       24.75       26.23      0.79 o 
   4   5   6       20.94       25.35      1.02 o 
   5   5   6       11.93       13.47      1.06 o 
   6   5   6        4.22        5.26      1.93 o 
   7   5   6      230.25      245.38      6.85 o 
   8   5   6       54.18       56.22      1.97 o 
   9   5   6       74.85       65.55      3.41 o 
  -4   6   6       93.65      106.58      5.52 o 
  -3   6   6       21.96       22.08     10.48 o 
  -2   6   6       36.02       36.92      3.70 o 
  -1   6   6       29.70       31.23      1.17 o 
   0   6   6      123.57      123.71      4.30 o 
   1   6   6      147.97      146.65      4.44 o 
   2   6   6       34.14       34.39      0.83 o 
   3   6   6       31.87       37.48      0.95 o 
   4   6   6      113.95      118.29      3.37 o 
   5   6   6       28.32       29.60      1.53 o 
   6   6   6        0.78        1.13      0.80 o 
   7   6   6        3.95        3.38      1.05 o 
   8   6   6       32.68       37.80      2.18 o 
   9   6   6      121.75      115.07      3.21 o 
  -3   7   6        1.36        2.72      2.75 o 
  -2   7   6       95.29       89.16      6.44 o 
  -1   7   6       46.30       50.62      4.43 o 
   0   7   6       18.62       19.28      3.92 o 
   1   7   6      813.19      779.97     23.55 o 
   2   7   6      411.76      419.89     24.38 o 
   3   7   6       36.42       41.11      1.53 o 
   4   7   6       13.42       12.13      1.33 o 
   5   7   6       10.27        9.11      1.08 o 
   6   7   6       50.22       51.33      1.85 o 
   7   7   6        0.65        0.26      0.58 o 
   8   7   6       48.44       50.87      2.59 o 
   9   7   6       33.11       32.75      1.96 o 
  -2   8   6        4.22        5.14      4.75 o 
  -1   8   6        0.11        0.56      1.77 o 
   0   8   6        2.40        1.73      2.46 o 
   1   8   6      291.73      322.63     12.35 o 
   2   8   6       50.00       55.81      3.41 o 
   3   8   6        3.97        3.96      1.43 o 
   4   8   6       73.60       73.00      2.15 o 
   5   8   6       12.59       10.05      2.46 o 
   6   8   6       37.03       39.01      1.81 o 
   7   8   6        1.80        0.65      0.57 o 
   8   8   6      265.47      280.18      4.42 o 
  -1   9   6       55.04       59.01      5.54 o 
   0   9   6       88.34       92.17      5.87 o 
   1   9   6       78.01       71.07      5.85 o 
   2   9   6      231.02      259.96     15.68 o 
   3   9   6       28.18       27.79      1.89 o 
   4   9   6       15.39       13.11      1.38 o 
   5   9   6        2.28        2.79      1.12 o 
   6   9   6       15.39       14.02      1.56 o 
   7   9   6        6.26        6.14      2.18 o 
   2  10   6       25.57       25.98      3.19 o 
   3  10   6        0.43        1.70      2.33 o 
   4  10   6       22.46       22.16      2.24 o 
   5  10   6        4.92        3.41      1.64 o 
  -3  -7   7       43.17       41.17      2.52 o 
  -2  -7   7       58.55       57.85      2.60 o 
  -1  -7   7       21.89       26.03      1.93 o 
   0  -7   7        0.02        0.25      1.36 o 
   1  -7   7        5.69        5.73      3.03 o 
   2  -7   7      153.56      167.15      7.55 o 
   3  -7   7       21.42       20.20      3.81 o 
  -4  -6   7      108.25      106.05      5.74 o 
  -3  -6   7        9.29        8.96      1.74 o 
  -2  -6   7      130.19      122.47      7.56 o 
  -1  -6   7       89.89       83.62      4.30 o 
   0  -6   7      141.53      152.75      4.59 o 
   1  -6   7       10.99        8.02      1.88 o 
   2  -6   7       48.10       55.39      3.85 o 
   3  -6   7        0.42       -0.39      3.17 o 
   4  -6   7       91.94       95.90      6.09 o 
   5  -6   7        0.08        0.74      3.78 o 
  -5  -5   7      421.01      448.59      8.33 o 
  -4  -5   7       20.85       25.14      2.68 o 
  -3  -5   7      138.10      137.43      8.31 o 
  -2  -5   7        1.82        1.72      1.98 o 
  -1  -5   7      196.53      181.67      3.99 o 
   0  -5   7        0.03        0.39      0.76 o 
   1  -5   7        2.72        3.49      1.52 o 
   2  -5   7       99.47       94.82      1.89 o 
   3  -5   7      236.08      263.87      7.16 o 
   4  -5   7        0.63        2.52      0.93 o 
   5  -5   7        0.44        1.34      3.48 o 
   6  -5   7      150.27      163.07     10.62 o 
  -5  -4   7        0.00        0.39      1.71 o 
  -4  -4   7      377.44      404.36     22.06 o 
  -3  -4   7      103.06      117.27      4.42 o 
  -2  -4   7       53.34       53.18      3.09 o 
  -1  -4   7       38.44       37.47      2.77 o 
   0  -4   7       18.22       21.05      1.24 o 
   1  -4   7       48.61       45.89      1.07 o 
   2  -4   7      566.99      511.37     13.45 o 
   3  -4   7       45.81       48.27      2.10 o 
   4  -4   7      118.78      114.14      3.24 o 
   5  -4   7      537.80      593.36     21.80 o 
   6  -4   7       61.94       65.44      6.46 o 
   7  -4   7        9.05        6.51      9.14 o 
  -6  -3   7        0.04        1.08      1.51 o 
  -5  -3   7       77.86       80.68      5.91 o 
  -4  -3   7      146.19      143.73      5.98 o 
  -3  -3   7      311.40      319.72     17.36 o 
  -2  -3   7      176.02      191.84     10.83 o 
  -1  -3   7       62.54       60.96      2.24 o 
   0  -3   7       14.90       15.67      1.13 o 
   1  -3   7        8.90        7.51      0.74 o 
   2  -3   7       37.63       33.62      0.70 o 
   3  -3   7      454.18      411.01      9.40 o 
   4  -3   7      333.34      311.11     10.77 o 
   5  -3   7        2.33        1.16      3.33 o 
   6  -3   7      439.34      489.86     18.37 o 
   7  -3   7      123.23      122.27      9.73 o 
   8  -3   7       53.86       50.27      6.14 o 
  -6  -2   7        4.91        3.84      2.96 o 
  -5  -2   7        5.55        3.45      2.66 o 
  -4  -2   7      615.07      658.22     11.34 o 
  -3  -2   7        0.12        2.42      1.90 o 
  -2  -2   7      149.59      158.75      7.35 o 
  -1  -2   7        0.06        0.33      0.28 o 
   0  -2   7       21.48       22.54      1.27 o 
   1  -2   7        3.31        4.89      1.26 o 
   2  -2   7       24.54       23.69      0.79 o 
   3  -2   7      123.68      110.20      4.30 o 
   4  -2   7       93.25       83.83      4.84 o 
   5  -2   7      385.46      399.36     19.86 o 
   6  -2   7       64.32       70.25      9.77 o 
   7  -2   7       44.64       45.90     21.79 o 
  -6  -1   7      219.10      217.53      5.74 o 
  -5  -1   7        4.05        3.27      2.37 o 
  -4  -1   7      136.81      132.93      5.17 o 
  -3  -1   7      433.41      413.28     19.14 o 
  -2  -1   7      217.63      238.30      9.87 o 
  -1  -1   7       43.34       52.10      4.48 o 
   0  -1   7        0.58        0.15      0.32 o 
   1  -1   7       93.86       92.98      1.47 o 
   2  -1   7        0.88        1.28      0.48 o 
   3  -1   7       35.56       40.49      1.91 o 
   4  -1   7      973.51      994.06     26.31 o 
   5  -1   7      262.20      280.80      9.71 o 
   6  -1   7       15.97       13.87      3.58 o 
   7  -1   7      100.56       99.09      6.02 o 
   8  -1   7      200.01      234.07     16.23 o 
   9  -1   7       14.74       12.36     10.95 o 
  -6   0   7        4.37        4.08      2.16 o 
  -5   0   7      154.78      147.12      6.74 o 
  -4   0   7        2.95        1.84      0.90 o 
  -3   0   7      261.30      259.83      8.55 o 
  -2   0   7       10.32       11.42      1.01 o 
  -1   0   7     1230.34     1113.84     24.31 o 
   0   0   7        0.39        1.21      0.49 o 
   1   0   7       70.27       80.31      1.29 o 
   2   0   7       26.27       25.60      0.68 o 
   3   0   7       98.05       88.71      2.24 o 
   4   0   7       23.64       25.68      1.78 o 
   5   0   7        4.68        7.77      2.77 o 
   6   0   7       54.49       48.82      1.66 o 
   7   0   7       69.85       82.45      5.63 o 
   8   0   7        9.69        9.45      4.87 o 
   9   0   7       76.04       71.50      6.94 o 
  -6   1   7       66.93       58.09      3.13 o 
  -5   1   7      325.73      333.13     17.97 o 
  -4   1   7      181.79      203.17      5.79 o 
  -3   1   7        2.93        3.23      1.91 o 
  -2   1   7        1.68        1.06      0.51 o 
  -1   1   7      156.38      153.12      6.67 o 
   0   1   7      303.37      302.63      4.80 o 
   1   1   7      226.20      234.74      2.99 o 
   2   1   7       42.94       53.33      0.83 o 
   3   1   7        4.03        2.85      0.45 o 
   4   1   7       25.22       27.95      2.41 o 
   5   1   7      943.68      819.16     21.25 o 
   6   1   7        0.28        0.20      0.28 o 
   7   1   7        0.00        0.66      0.83 o 
   8   1   7       57.59       52.81     10.86 o 
   9   1   7       62.27       50.53      8.05 o 
  -5   2   7       16.27       18.14      1.40 o 
  -4   2   7      365.25      336.56     23.10 o 
  -3   2   7      202.40      183.52      8.29 o 
  -2   2   7      234.60      248.11     11.05 o 
  -1   2   7        0.03        0.21      0.39 o 
   0   2   7       66.40       74.98      1.49 o 
   1   2   7       51.92       52.07      1.03 o 
   2   2   7      308.02      319.11      6.80 o 
   3   2   7       18.73       19.68      0.54 o 
   4   2   7        2.11        2.40      1.00 o 
   5   2   7       78.64       76.46      2.73 o 
   6   2   7       22.90       28.24      0.83 o 
   7   2   7        1.38        0.49      0.67 o 
   8   2   7        0.67        0.20      0.90 o 
   9   2   7      151.66      140.93     13.21 o 
  -5   3   7       28.26       23.21      2.68 o 
  -4   3   7       19.96       27.90      1.55 o 
  -3   3   7      927.56      861.42     38.34 o 
  -2   3   7      222.01      240.06      7.82 o 
  -1   3   7        3.29        3.53      0.41 o 
   0   3   7        5.66        7.18      2.79 o 
   1   3   7       87.16       88.30      2.81 o 
   2   3   7       51.27       62.97      1.36 o 
   3   3   7        0.13        0.18      0.39 o 
   4   3   7      164.56      168.08      3.22 o 
   5   3   7      117.06      128.75      3.78 o 
   6   3   7        8.86       10.49      1.07 o 
   7   3   7       49.18       49.11      1.53 o 
   8   3   7       71.79       69.05      2.23 o 
   9   3   7       58.75       62.94      3.29 o 
  10   3   7       11.22        7.40      3.52 o 
  -5   4   7        8.48        6.00      7.14 o 
  -4   4   7       10.80        7.19      6.27 o 
  -3   4   7       74.77       65.74      3.72 o 
  -2   4   7       21.84       17.96      1.80 o 
  -1   4   7       27.17       26.12      2.77 o 
   0   4   7        1.34        0.09      2.29 o 
   1   4   7      140.91      159.71      4.64 o 
   2   4   7       26.77       23.18      1.65 o 
   3   4   7     1358.92     1263.06     21.58 o 
   4   4   7      236.29      253.23     10.09 o 
   5   4   7       41.28       40.32      1.27 o 
   6   4   7       12.94       13.51      1.18 o 
   7   4   7       34.77       38.88      1.46 o 
   8   4   7        1.81        1.60      0.76 o 
   9   4   7        0.10        0.34      0.70 o 
  -4   5   7        3.11        0.68      1.14 o 
  -3   5   7       41.08       33.96      5.64 o 
  -2   5   7       45.23       38.34      4.20 o 
  -1   5   7      170.78      185.11      9.55 o 
   0   5   7      384.69      423.64     17.34 o 
   1   5   7       31.18       31.36      3.81 o 
   2   5   7        0.51        0.17      0.98 o 
   3   5   7       53.69       62.11      1.94 o 
   4   5   7      205.34      213.56      5.13 o 
   5   5   7       41.07       39.72      1.93 o 
   6   5   7      100.45      108.43      3.73 o 
   7   5   7      112.22      131.03      2.85 o 
   8   5   7        3.77        7.45      3.09 o 
   9   5   7      543.01      548.74     12.35 o 
  -3   6   7        1.54        0.66      2.10 o 
  -2   6   7        9.99       13.07      9.11 o 
  -1   6   7        0.00       -0.76      2.36 o 
   0   6   7      155.23      167.60     11.07 o 
   1   6   7      288.33      317.36     15.08 o 
   2   6   7      210.74      224.66      7.39 o 
   3   6   7       30.28       30.63      0.69 o 
   4   6   7       36.98       38.68      1.16 o 
   5   6   7       59.67       63.63      1.94 o 
   6   6   7        0.45        1.08      0.75 o 
   7   6   7       56.82       60.50      1.78 o 
   8   6   7        0.01        0.33      0.85 o 
   9   6   7       16.45       13.55      1.57 o 
  -3   7   7        3.34        2.08      2.41 o 
  -2   7   7        0.30        1.05      1.41 o 
  -1   7   7       25.88       27.37      3.48 o 
   0   7   7      236.94      232.77     10.36 o 
   1   7   7      472.30      485.49     16.82 o 
   2   7   7      106.09      117.67      4.57 o 
   3   7   7       30.83       31.22      1.21 o 
   4   7   7       21.61       22.05      1.28 o 
   5   7   7        0.66        0.98      0.86 o 
   6   7   7        2.51        2.03      0.79 o 
   7   7   7        4.82        5.50      1.90 o 
   8   7   7       50.67       51.14      2.44 o 
   9   7   7      108.75      103.98      3.37 o 
  -1   8   7       21.21       18.72      4.82 o 
   0   8   7        3.38        3.49      2.62 o 
   1   8   7        3.35        3.83      2.35 o 
   2   8   7        1.90        1.59      2.52 o 
   3   8   7       76.83       77.92      3.16 o 
   4   8   7       59.29       61.17      2.44 o 
   5   8   7        4.41        4.89      0.97 o 
   6   8   7       34.85       36.60      2.10 o 
   7   8   7        7.12        3.71      2.00 o 
   8   8   7       33.88       32.60      1.83 o 
   0   9   7        2.19        1.89      2.34 o 
   1   9   7       74.97       71.75      4.64 o 
   2   9   7       23.09       20.64      3.31 o 
   3   9   7      378.51      405.32     17.24 o 
   4   9   7       10.32        9.69      2.83 o 
   5   9   7       11.45       11.78      3.51 o 
   6   9   7       12.15       11.00      1.32 o 
   7   9   7        0.60       -0.01      0.72 o 
   3  10   7       61.08       62.39      5.27 o 
   4  10   7       15.95       12.83      6.13 o 
   5  10   7        2.13        1.73      1.20 o 
   0  -7   8       26.56       24.92      2.94 o 
   1  -7   8        1.60        1.39      1.70 o 
  -3  -6   8       28.27       23.92      2.57 o 
  -2  -6   8       44.33       41.05      2.49 o 
  -1  -6   8      116.93      115.69      5.52 o 
   0  -6   8      145.09      124.10      5.89 o 
   1  -6   8       10.07        8.39     10.06 o 
   2  -6   8       12.39        9.11      5.13 o 
   3  -6   8       16.73       18.75      3.61 o 
   4  -6   8        0.03       -0.35      3.46 o 
  -4  -5   8       24.95       23.57      2.82 o 
  -3  -5   8       10.18        6.31      4.43 o 
  -2  -5   8      147.21      144.03     10.97 o 
  -1  -5   8       48.88       52.92      2.43 o 
   0  -5   8       13.81       13.29      1.79 o 
   1  -5   8        1.76        1.79      1.10 o 
   2  -5   8        2.00        2.75      3.24 o 
   3  -5   8       24.08       24.43      4.35 o 
   4  -5   8       20.49       23.93      1.75 o 
   5  -5   8       72.08       71.10      3.68 o 
  -4  -4   8        1.96        1.07      1.51 o 
  -3  -4   8      127.44      118.75      7.30 o 
  -2  -4   8       44.54       39.50      3.98 o 
  -1  -4   8       20.51       18.81      2.12 o 
   0  -4   8      133.96      125.72      2.83 o 
   1  -4   8      209.55      201.99      5.59 o 
   2  -4   8       25.09       21.81      0.93 o 
   3  -4   8       88.05       94.68      2.53 o 
   4  -4   8       66.51       74.21      4.69 o 
   5  -4   8        2.21        1.99      1.39 o 
   6  -4   8        0.94        0.86      3.17 o 
  -5  -3   8       20.95       21.88      2.44 o 
  -4  -3   8       14.29       14.52      1.63 o 
  -3  -3   8      374.55      393.29     14.77 o 
  -2  -3   8      114.15      113.88      4.14 o 
  -1  -3   8       48.95       50.45      2.54 o 
   0  -3   8        0.12        0.93      0.89 o 
   1  -3   8      206.11      201.04      5.56 o 
   2  -3   8        0.63        0.25      0.38 o 
   3  -3   8      117.60      125.71      5.57 o 
   4  -3   8       62.60       55.79      2.63 o 
   5  -3   8       38.91       47.67      2.84 o 
   6  -3   8       98.36       96.86     13.40 o 
   7  -3   8      132.47      144.90      9.40 o 
  -5  -2   8       19.56       20.20      2.15 o 
  -4  -2   8       80.99       83.62      5.47 o 
  -3  -2   8       67.73       69.90      4.01 o 
  -2  -2   8     1089.29      976.42     41.86 o 
  -1  -2   8       46.04       48.35      2.48 o 
   0  -2   8       77.06       81.73      3.43 o 
   1  -2   8       30.51       26.79      1.45 o 
   2  -2   8        1.25        1.10      0.52 o 
   3  -2   8      157.22      154.72      5.58 o 
   4  -2   8      438.51      407.87     14.74 o 
   5  -2   8      129.64      135.12      9.07 o 
   6  -2   8        2.64        2.37      1.93 o 
   7  -2   8      144.50      136.32     10.34 o 
   8  -2   8       94.29      101.42     15.28 o 
  -5  -1   8       11.01        8.04      2.14 o 
  -4  -1   8       20.20       21.06      1.68 o 
  -3  -1   8       53.33       54.56      2.47 o 
  -2  -1   8      543.12      498.37     21.96 o 
   0  -1   8      193.50      207.39      8.63 o 
   1  -1   8        5.84        5.46      0.78 o 
   2  -1   8        3.13        3.72      0.81 o 
   3  -1   8      159.06      159.09      5.76 o 
   4  -1   8      148.63      155.50      5.85 o 
   5  -1   8      167.08      179.35      6.70 o 
   6  -1   8      455.79      471.14      7.23 o 
   7  -1   8       22.34       17.12     12.11 o 
   8  -1   8       58.10       59.41      8.07 o 
  -5   0   8       18.80       15.08      1.53 o 
  -4   0   8        0.49        0.19      0.47 o 
  -3   0   8        1.81        1.75      0.97 o 
  -2   0   8      415.76      405.60     24.85 o 
  -1   0   8      458.77      419.80     11.67 o 
   0   0   8        8.64       10.70      0.71 o 
   1   0   8        9.50       11.01      0.66 o 
   2   0   8      341.32      309.11      7.60 o 
   3   0   8       57.81       60.66      5.08 o 
   4   0   8      125.46      129.71      4.99 o 
   5   0   8      326.87      325.39      9.83 o 
   6   0   8        7.72        8.03      3.98 o 
   7   0   8        5.40        7.49      3.57 o 
   8   0   8        5.05        5.89      3.86 o 
   9   0   8       32.15       29.99      9.36 o 
  -5   1   8       23.05       22.17      1.53 o 
  -4   1   8      174.00      151.09      6.90 o 
  -3   1   8      187.31      176.45      3.64 o 
  -2   1   8      316.92      313.32     26.55 o 
  -1   1   8       87.42       85.67      2.29 o 
   0   1   8      118.38      112.77      2.83 o 
   1   1   8       24.83       26.34      0.67 o 
   2   1   8      177.10      190.32      4.02 o 
   3   1   8      178.14      182.39      5.06 o 
   4   1   8      138.67      143.87      5.84 o 
   5   1   8        0.31        0.50      1.05 o 
   6   1   8      649.45      685.83     37.23 o 
   7   1   8      295.07      347.35      7.18 o 
   8   1   8       81.96       75.45      4.44 o 
   9   1   8       25.54       30.63      3.69 o 
  -5   2   8       33.44       34.07      4.06 o 
  -4   2   8       74.66       73.86      5.62 o 
  -3   2   8      249.39      239.51      7.78 o 
  -2   2   8      143.40      124.15      4.74 o 
  -1   2   8      762.08      724.65     24.31 o 
   0   2   8       88.54       87.38      2.23 o 
   1   2   8      151.54      151.34      3.02 o 
   2   2   8      309.18      275.57      4.18 o 
   3   2   8        7.15        9.54      0.59 o 
   4   2   8      131.33      133.09      3.91 o 
   5   2   8      103.96      111.77      3.26 o 
   6   2   8       68.17       70.74      1.69 o 
   7   2   8       17.91       21.23      1.25 o 
   8   2   8       46.44       43.80      3.66 o 
   9   2   8        9.08        6.54      3.38 o 
  -4   3   8        5.36        1.57      2.14 o 
  -3   3   8        6.39        7.48      4.95 o 
  -2   3   8      338.33      351.32     16.39 o 
  -1   3   8       68.49       64.33      1.56 o 
   0   3   8        4.28        4.03      2.85 o 
   1   3   8      186.39      206.27      7.76 o 
   2   3   8        3.02        3.48      0.49 o 
   3   3   8       33.28       38.35      0.77 o 
   4   3   8      300.63      301.15      6.27 o 
   5   3   8       60.27       68.77      2.14 o 
   6   3   8        1.63        0.92      0.75 o 
   7   3   8      358.13      378.75     12.24 o 
   8   3   8       59.32       59.82      1.73 o 
   9   3   8       16.26       14.99      2.70 o 
  -4   4   8       95.70       96.76      4.92 o 
  -3   4   8        0.58        0.67      1.70 o 
  -2   4   8       83.52       66.88      3.93 o 
  -1   4   8      184.37      155.47      8.78 o 
   0   4   8      158.85      190.46      8.70 o 
   1   4   8      258.29      261.09      8.33 o 
   2   4   8       38.09       39.62      2.95 o 
   3   4   8      157.39      168.65      5.09 o 
   4   4   8        0.72        1.24      0.60 o 
   5   4   8      120.00      116.63      3.25 o 
   6   4   8      418.09      422.93     11.06 o 
   7   4   8        5.96        6.06      2.16 o 
   8   4   8        7.01        6.10      2.95 o 
   9   4   8        2.62        3.16      1.90 o 
  -3   5   8        0.18        1.89      3.28 o 
  -2   5   8        9.59        8.93      8.16 o 
  -1   5   8        7.12        4.55      3.63 o 
   0   5   8        9.63        7.16      5.11 o 
   1   5   8       62.05       56.39      2.35 o 
   2   5   8        0.01        1.34      1.43 o 
   3   5   8       66.30       69.22      2.12 o 
   4   5   8       19.22       19.14      0.98 o 
   5   5   8        0.20        0.26      0.61 o 
   6   5   8      122.57      125.03      3.85 o 
   7   5   8      181.11      189.83      3.43 o 
   8   5   8        7.27        4.32      1.68 o 
   9   5   8       18.98       18.70      1.36 o 
  -3   6   8       30.92       29.36      3.01 o 
  -2   6   8      105.51      115.91      8.49 o 
  -1   6   8       23.14       18.57      8.03 o 
   0   6   8        1.53        0.16      2.05 o 
   1   6   8        0.99        1.38      2.08 o 
   2   6   8      160.85      153.39      5.56 o 
   3   6   8      208.78      221.13      7.73 o 
   4   6   8       53.34       56.11      1.27 o 
   5   6   8      269.09      283.62      7.85 o 
   6   6   8       10.58        7.42      1.19 o 
   7   6   8       11.58       12.82      1.35 o 
   8   6   8       65.06       55.36      2.74 o 
   9   6   8       11.04        7.43      3.63 o 
  -2   7   8        2.30       -1.40      2.22 o 
  -1   7   8        1.71        2.68      2.74 o 
   0   7   8        6.57        9.23      7.53 o 
   1   7   8       20.00       20.33      2.74 o 
   2   7   8      141.30      140.95      4.25 o 
   3   7   8        6.25        6.96      2.76 o 
   4   7   8      186.29      184.65      5.25 o 
   5   7   8      178.03      171.91      3.35 o 
   6   7   8        9.88       12.11      1.35 o 
   7   7   8        8.60        6.83      1.87 o 
   8   7   8       55.01       56.59      1.93 o 
  -1   8   8        5.00        4.26      4.29 o 
   0   8   8        0.32        1.00      4.04 o 
   1   8   8        8.19        8.81      6.97 o 
   2   8   8      124.19      129.00      8.49 o 
   3   8   8      266.24      292.07     11.86 o 
   4   8   8        2.97        2.55      2.27 o 
   5   8   8      226.38      246.38     18.33 o 
   6   8   8       40.64       35.59      2.61 o 
   7   8   8       50.60       45.07      2.08 o 
   8   8   8        2.34        1.60      1.25 o 
   1   9   8       15.29        9.82      9.54 o 
   2   9   8        2.91        1.24      3.11 o 
   3   9   8        3.04        3.00      1.55 o 
   4   9   8      128.98      124.53      3.59 o 
   5   9   8       60.13       58.22      2.82 o 
   6   9   8       46.10       44.37      3.10 o 
  -1  -6   9        5.08        1.22      1.17 o 
   0  -6   9        1.05        0.85      1.29 o 
   1  -6   9       17.69       14.96      5.69 o 
   2  -6   9       22.97       19.02      7.89 o 
  -2  -5   9        0.29        0.19      0.87 o 
  -1  -5   9        4.81        3.53      2.20 o 
   0  -5   9       46.27       39.53      4.36 o 
   1  -5   9        1.08        2.61      3.76 o 
   2  -5   9      213.06      205.05     13.36 o 
   3  -5   9        2.46        3.41      3.19 o 
   4  -5   9        8.84        6.91      6.02 o 
  -3  -4   9        4.71        4.71      3.37 o 
  -2  -4   9      104.65      116.26      7.79 o 
  -1  -4   9      209.19      223.57     15.03 o 
   0  -4   9      101.61       93.69      3.24 o 
   1  -4   9       16.11       16.17      4.53 o 
   2  -4   9      121.28      115.91      6.81 o 
   3  -4   9        1.44        1.29      0.75 o 
   4  -4   9       85.19       68.89      3.79 o 
   5  -4   9        1.98        2.45      1.59 o 
   6  -4   9       18.90       27.79      2.29 o 
  -4  -3   9       18.42       22.66      2.57 o 
  -3  -3   9        7.78        5.62      4.11 o 
  -1  -3   9      214.30      212.20      9.11 o 
   0  -3   9        0.58        0.00      0.88 o 
   1  -3   9        0.01        0.06      0.41 o 
   2  -3   9       10.09        8.22      0.97 o 
   3  -3   9        0.47        0.46      0.89 o 
   4  -3   9      142.60      136.41      4.80 o 
   5  -3   9       28.57       25.54      1.80 o 
   6  -3   9       33.05       35.42      3.26 o 
   7  -3   9       68.95       66.18      3.85 o 
  -4  -2   9       15.19       17.21      2.05 o 
  -3  -2   9        3.26        1.63      1.54 o 
  -2  -2   9       21.10       20.48      1.79 o 
  -1  -2   9      232.55      221.39      5.45 o 
   0  -2   9      300.69      337.54     15.70 o 
   1  -2   9      534.10      477.87     15.93 o 
   2  -2   9      232.44      253.44      8.40 o 
   3  -2   9       15.03       13.11      3.20 o 
   4  -2   9        3.84        3.72      2.08 o 
   5  -2   9       55.44       59.33      3.03 o 
   6  -2   9       52.03       46.97      2.59 o 
   7  -2   9       23.39       20.25      3.88 o 
  -4  -1   9        0.01       -0.05      0.93 o 
  -3  -1   9        2.33        2.18      1.38 o 
  -2  -1   9        5.21        5.39      1.06 o 
  -1  -1   9       17.55       18.60      1.59 o 
   0  -1   9      193.24      214.52      8.21 o 
   1  -1   9       71.27       76.98      2.22 o 
   2  -1   9       78.07       71.43      2.17 o 
   3  -1   9        7.58        5.17      2.39 o 
   4  -1   9        4.51        5.95      2.73 o 
   5  -1   9      218.03      229.31     10.58 o 
   6  -1   9       90.98       75.13      4.55 o 
   7  -1   9        0.04        1.20      1.40 o 
   8  -1   9       99.49      110.07      3.97 o 
  -4   0   9        3.33        2.62      1.34 o 
  -3   0   9       28.04       28.96      1.96 o 
  -2   0   9      516.70      493.69      7.27 o 
  -1   0   9       25.13       28.76      1.58 o 
   0   0   9     1146.09      988.33     25.12 o 
   1   0   9       66.62       69.99      2.73 o 
   2   0   9      253.36      256.17      7.27 o 
   3   0   9      204.55      213.85      6.70 o 
   4   0   9        2.56        2.53      1.81 o 
   5   0   9        0.07       -0.28      1.54 o 
   6   0   9      121.82      118.55      3.80 o 
   7   0   9        4.18        3.39      1.72 o 
   8   0   9       93.66       88.11      5.40 o 
  -4   1   9        4.90        4.05      3.23 o 
  -3   1   9       24.82       23.71      1.32 o 
  -2   1   9        2.07        1.14      1.02 o 
  -1   1   9      117.99      124.73      4.49 o 
   0   1   9      174.83      174.00      4.98 o 
   1   1   9      192.27      203.90      4.34 o 
   2   1   9      926.19      833.24     17.98 o 
   3   1   9      177.63      174.74      5.02 o 
   4   1   9       42.86       44.70      2.14 o 
   5   1   9      223.46      207.37      7.50 o 
   6   1   9      219.63      225.74      8.71 o 
   7   1   9        6.30        5.01      2.23 o 
   8   1   9      294.45      285.45     14.20 o 
   9   1   9        3.10        0.85      1.86 o 
  -4   2   9        3.18        2.10      1.63 o 
  -3   2   9       34.21       39.07      2.85 o 
  -2   2   9       13.14       11.65      1.82 o 
  -1   2   9       51.17       55.44      1.47 o 
   0   2   9       11.41       12.36      0.88 o 
   1   2   9      444.44      417.44     24.10 o 
   2   2   9        5.95        5.22      1.06 o 
   3   2   9       13.64       14.37      0.68 o 
   4   2   9      512.84      481.69     11.14 o 
   5   2   9      701.72      694.56     26.39 o 
   6   2   9      253.60      270.47     15.63 o 
   7   2   9       71.63       76.29      3.61 o 
   8   2   9       21.10       21.89      2.55 o 
   9   2   9       18.56       20.44      2.16 o 
  -4   3   9        2.11        2.25      2.80 o 
  -3   3   9        8.21        8.79      6.63 o 
  -2   3   9        0.95        6.16      4.30 o 
  -1   3   9      836.17      706.82     30.88 o 
   0   3   9      418.46      405.28     18.81 o 
   1   3   9       21.32       21.30      1.34 o 
   2   3   9      139.81      129.59      4.16 o 
   3   3   9       10.06       11.58      0.76 o 
   4   3   9      156.89      161.55      4.37 o 
   5   3   9       40.47       39.82      1.63 o 
   6   3   9      394.57      376.93     16.19 o 
   7   3   9       64.57       64.93      3.34 o 
   8   3   9       93.32       91.30      4.80 o 
   9   3   9       32.50       31.26      2.53 o 
  -3   4   9       25.89       24.83      2.68 o 
  -2   4   9       21.13       18.91      2.95 o 
  -1   4   9      218.51      222.14      6.61 o 
   0   4   9      332.16      322.34     15.02 o 
   1   4   9      315.51      318.02     10.44 o 
   2   4   9        1.35        0.32      0.90 o 
   3   4   9        0.10        0.29      0.30 o 
   4   4   9      315.58      333.76      8.83 o 
   5   4   9        1.81        1.47      0.81 o 
   6   4   9      242.07      253.87      6.78 o 
   7   4   9        1.96        1.33      0.76 o 
   8   4   9      212.51      226.63     10.60 o 
   9   4   9        1.19        0.90      1.46 o 
  -3   5   9       12.84        7.28      6.19 o 
  -2   5   9        1.62        1.34      2.40 o 
  -1   5   9        4.34        2.74      3.94 o 
   0   5   9      381.76      370.00     15.22 o 
   1   5   9      526.86      497.40     17.33 o 
   2   5   9        1.55        1.36      0.95 o 
   3   5   9        0.10        0.46      1.14 o 
   4   5   9        4.22        3.68      0.66 o 
   5   5   9        7.68        9.26      1.30 o 
   6   5   9      650.78      600.30      7.25 o 
   7   5   9        2.89        2.36      1.03 o 
   8   5   9        1.60        1.82      1.01 o 
   9   5   9        8.68        6.60      3.39 o 
  -2   6   9       24.72       35.33      3.55 o 
  -1   6   9        0.04        1.21      1.60 o 
   0   6   9       91.41       85.10      7.22 o 
   1   6   9       35.94       31.74      6.29 o 
   2   6   9       43.54       49.89      2.28 o 
   3   6   9      296.25      308.77      5.53 o 
   4   6   9       15.88       13.19      1.96 o 
   5   6   9      175.23      170.82      4.11 o 
   6   6   9       10.43       12.39      0.97 o 
   7   6   9       21.36       20.86      1.81 o 
   8   6   9      447.14      475.23      9.02 o 
  -1   7   9        0.98        1.45      3.09 o 
   1   7   9       56.00       66.00      5.20 o 
   2   7   9       36.47       32.09      2.24 o 
   3   7   9      389.14      396.85     14.59 o 
   4   7   9      120.70      127.64      4.58 o 
   5   7   9       30.07       29.53      2.30 o 
   6   7   9        0.79        1.42      1.16 o 
   7   7   9       56.07       54.99      2.88 o 
   8   7   9       89.10       88.45      2.88 o 
   0   8   9        3.46        4.95      5.10 o 
   1   8   9        7.15       10.84      7.35 o 
   2   8   9        6.90        3.50      2.90 o 
   3   8   9       37.78       43.92      3.06 o 
   4   8   9      107.19      108.46      5.66 o 
   5   8   9       67.93       61.35      3.67 o 
   6   8   9        2.60        3.45      1.38 o 
   7   8   9        2.43        1.01      1.57 o 
   2   9   9        1.05        2.55      2.52 o 
   3   9   9        5.10        2.15      1.70 o 
   4   9   9      267.77      277.13      8.56 o 
   5   9   9      187.43      181.10      6.01 o 
   0  -5  10        0.06        0.77      0.73 o 
   1  -5  10        6.62        8.02      8.59 o 
   2  -5  10      125.86      117.45      6.88 o 
   3  -5  10       27.83       36.80      3.97 o 
  -2  -4  10      159.70      164.80     11.17 o 
  -1  -4  10       40.46       42.99      5.13 o 
   0  -4  10      165.27      167.21     10.99 o 
   1  -4  10       51.56       49.20      4.41 o 
   2  -4  10       15.23       10.55      6.82 o 
   3  -4  10        0.97        0.63      1.87 o 
   4  -4  10       45.06       43.15     11.92 o 
   5  -4  10       84.58       83.38      6.45 o 
  -3  -3  10       13.14       13.28      3.62 o 
  -2  -3  10        6.74        7.28      6.41 o 
  -1  -3  10       33.05       25.93      3.40 o 
   0  -3  10        0.00       -0.63      1.85 o 
   1  -3  10        0.00        0.08      0.30 o 
   2  -3  10        0.52        0.41      0.63 o 
   3  -3  10       62.69       56.87      2.83 o 
   4  -3  10      210.39      190.11      8.68 o 
   5  -3  10        1.44        1.64      1.00 o 
   6  -3  10       17.25       12.89      4.50 o 
  -3  -2  10       20.99       20.65      4.04 o 
  -2  -2  10       90.57       86.75      6.30 o 
  -1  -2  10        0.07        0.48      0.64 o 
   0  -2  10      297.50      307.61     10.83 o 
   1  -2  10      138.03      150.34      3.71 o 
   2  -2  10        8.16        5.93      2.71 o 
   3  -2  10        7.33        6.33      2.65 o 
   4  -2  10      115.16      125.35      4.21 o 
   5  -2  10        1.38        1.33      1.45 o 
   6  -2  10       44.54       33.43      3.04 o 
   7  -2  10        0.37       -0.35      1.49 o 
  -3  -1  10       28.87       32.24      2.08 o 
  -2  -1  10        0.26       -0.05      1.03 o 
  -1  -1  10       20.49       18.14      1.66 o 
   0  -1  10       70.06       68.87      3.37 o 
   1  -1  10      788.53      675.18     12.61 o 
   2  -1  10        3.43        1.36      1.02 o 
   3  -1  10        0.33        0.50      0.96 o 
   4  -1  10       22.25       20.81      1.77 o 
   5  -1  10       61.47       59.97      3.56 o 
   6  -1  10      163.18      159.66      7.45 o 
   7  -1  10        3.41        3.87      2.59 o 
  -3   0  10        1.79        2.35      2.62 o 
  -2   0  10        0.37        0.24      0.58 o 
  -1   0  10        5.53        2.86      1.31 o 
   0   0  10       15.32       15.68      1.37 o 
   1   0  10      184.70      167.75      5.74 o 
   2   0  10      740.15      671.96     21.86 o 
   3   0  10      328.29      331.82     10.79 o 
   4   0  10      187.28      187.35      7.31 o 
   5   0  10        0.13        0.44      1.39 o 
   6   0  10        0.32        0.30      0.76 o 
   7   0  10        7.28        7.28      4.13 o 
   8   0  10       98.90       89.61      4.00 o 
  -3   1  10       15.91       11.02      1.87 o 
  -2   1  10        6.23        5.32      5.36 o 
  -1   1  10       18.71       14.40      1.01 o 
   0   1  10        0.40        0.15      0.37 o 
   1   1  10      125.99      122.39      3.91 o 
   2   1  10      217.76      218.59      5.95 o 
   3   1  10       23.57       18.07      1.51 o 
   4   1  10       10.05       10.21      4.19 o 
   5   1  10       43.65       41.51      3.74 o 
   6   1  10        0.78        1.16      1.29 o 
   7   1  10        4.59        3.63      2.37 o 
   8   1  10       44.67       44.02      2.64 o 
  -3   2  10       47.24       48.87      3.85 o 
  -2   2  10        0.48       -0.56      1.49 o 
  -1   2  10       69.63       56.43      3.30 o 
   0   2  10      138.27      129.52      4.63 o 
   1   2  10        1.10        1.82      0.94 o 
   2   2  10      430.76      395.66     10.55 o 
   3   2  10      167.26      178.27      4.88 o 
   4   2  10      275.62      296.67     13.37 o 
   5   2  10      188.61      186.05      7.56 o 
   6   2  10        7.62        9.76      4.49 o 
   7   2  10        7.14        8.55      3.93 o 
   8   2  10       40.70       42.91      3.88 o 
  -3   3  10       20.84       18.75      7.63 o 
  -2   3  10        9.63       15.03      1.99 o 
  -1   3  10       78.06       80.81      4.42 o 
   0   3  10        2.35        4.06      2.40 o 
   1   3  10      171.77      170.78      6.35 o 
   2   3  10        1.22        1.85      1.18 o 
   3   3  10       27.27       27.40      1.21 o 
   4   3  10       76.35       79.11      1.62 o 
   5   3  10      203.37      199.97      5.97 o 
   6   3  10       33.83       34.15      1.98 o 
   7   3  10       66.00       61.68      3.64 o 
   8   3  10       99.00       86.03      4.68 o 
   9   3  10        0.71        0.50      1.47 o 
  -2   4  10        6.51        5.15      6.28 o 
  -1   4  10        2.67        0.13      1.12 o 
   0   4  10        2.52        2.73      2.09 o 
   1   4  10        6.81       13.94      2.00 o 
   2   4  10       69.30       68.17      3.09 o 
   3   4  10       31.37       31.74      1.76 o 
   4   4  10        0.18        0.47      0.52 o 
   5   4  10       13.60       12.66      1.70 o 
   6   4  10      107.48      114.46      3.42 o 
   7   4  10      373.68      413.27     16.29 o 
   8   4  10       15.36        9.11      4.64 o 
   9   4  10       14.86       17.80      1.90 o 
  -2   5  10       13.21       18.23      2.31 o 
  -1   5  10       40.68       35.64      3.69 o 
   0   5  10       39.53       43.29      3.39 o 
   1   5  10      165.10      138.69      9.23 o 
   2   5  10      425.41      446.60     14.39 o 
   3   5  10        0.34        0.61      0.61 o 
   4   5  10        6.14        6.41      2.79 o 
   5   5  10        6.18        5.29      2.33 o 
   6   5  10      114.27      111.85      3.10 o 
   7   5  10        7.14        7.66      1.75 o 
   8   5  10      166.86      161.18      4.71 o 
  -1   6  10       26.73       37.04      3.29 o 
   0   6  10       19.20       22.44      2.78 o 
   1   6  10      133.57      142.57      9.15 o 
   2   6  10      136.91      130.81      5.76 o 
   3   6  10       35.97       28.82      1.94 o 
   4   6  10       12.44        9.35      4.34 o 
   5   6  10        0.08        0.40      0.93 o 
   6   6  10       15.20       16.25      2.00 o 
   7   6  10       17.47       16.20      2.27 o 
   8   6  10       10.51        6.51      1.88 o 
   0   7  10        0.15        0.52      0.79 o 
   1   7  10      135.35      149.88      5.79 o 
   2   7  10      278.60      289.29     12.63 o 
   3   7  10      128.10      134.43      6.56 o 
   4   7  10       14.02        9.84      5.19 o 
   5   7  10       39.45       45.03      4.00 o 
   6   7  10        0.04        1.05      1.32 o 
   7   7  10        0.02        0.91      0.99 o 
   2   8  10      181.84      172.90     10.97 o 
   3   8  10       23.11       21.85      3.45 o 
   4   8  10       60.31       61.97      2.72 o 
   5   8  10      143.17      136.63      3.85 o 
   6   8  10       10.87       10.41      2.01 o 
   1  -4  11       38.62       28.27      3.34 o 
   2  -4  11       30.22       29.90      3.57 o 
   3  -4  11       11.41        6.54      5.76 o 
  -1  -3  11       23.37       25.70      2.87 o 
   0  -3  11        8.91       10.13      6.78 o 
   1  -3  11       41.63       47.08      3.86 o 
   2  -3  11       26.15       26.02      5.06 o 
   3  -3  11        3.52        5.85      5.84 o 
   4  -3  11       14.54       16.59      2.11 o 
   5  -3  11        0.88        0.29      1.28 o 
  -2  -2  11        2.21        2.23      1.31 o 
  -1  -2  11        7.95       11.70      1.56 o 
   0  -2  11      120.23      118.83      7.91 o 
   1  -2  11       39.22       46.67      2.78 o 
   2  -2  11      106.19       94.69      4.31 o 
   3  -2  11        9.53       11.12      1.46 o 
   4  -2  11       56.93       58.51      3.87 o 
   5  -2  11       20.70       24.48      3.22 o 
   6  -2  11       11.84       11.13      3.84 o 
  -1  -1  11        3.79        2.82      2.35 o 
   0  -1  11       13.17       16.58      4.72 o 
   1  -1  11       77.16       77.79      4.04 o 
   2  -1  11      201.04      194.37      7.14 o 
   3  -1  11        3.67        6.87      4.13 o 
   4  -1  11       24.48       26.78      1.76 o 
   5  -1  11      143.27      157.00      7.58 o 
   6  -1  11       13.97       16.49      2.08 o 
   7  -1  11        0.09        1.49      1.21 o 
   0   0  11       79.98       70.44      4.41 o 
   1   0  11       24.72       26.77      1.52 o 
   2   0  11       36.50       27.16      1.58 o 
   3   0  11       15.17       16.49      1.78 o 
   4   0  11        0.04        0.66      0.78 o 
   5   0  11       22.76       20.72      2.29 o 
   6   0  11       20.01       16.20      3.11 o 
   7   0  11        0.10        1.61      1.69 o 
  -2   1  11       88.65       97.50      4.84 o 
  -1   1  11        5.56        4.02      2.56 o 
   0   1  11       24.57       19.93      1.73 o 
   1   1  11      232.46      216.00      9.55 o 
   2   1  11      171.77      179.14      4.63 o 
   3   1  11      569.97      542.37     31.04 o 
   4   1  11      303.36      322.62      8.99 o 
   5   1  11       23.18       27.90      2.37 o 
   6   1  11        0.91        0.83      1.03 o 
   7   1  11      142.84      141.99      4.12 o 
   8   1  11       21.58       19.64      2.04 o 
  -2   2  11       37.95       41.55      3.35 o 
  -1   2  11        3.47        0.58      2.29 o 
   0   2  11       16.64       15.80      3.70 o 
   1   2  11        0.53        0.46      0.68 o 
   2   2  11       13.48       13.43      3.67 o 
   3   2  11       32.09       24.51      1.06 o 
   4   2  11      283.53      287.82      7.51 o 
   5   2  11        3.13        2.85      1.65 o 
   6   2  11       25.45       23.18      1.78 o 
   7   2  11       74.10       73.05      4.13 o 
   8   2  11       12.64        9.60      5.47 o 
  -2   3  11        2.51        2.18      2.57 o 
  -1   3  11        0.70        0.87      0.87 o 
   0   3  11       33.65       44.60      3.11 o 
   1   3  11      109.38      107.09      4.52 o 
   2   3  11       93.13       87.52      3.86 o 
   3   3  11        6.92        6.43      0.95 o 
   4   3  11      681.25      667.47     23.76 o 
   5   3  11        5.29        7.21      2.02 o 
   6   3  11       44.53       38.05      2.69 o 
   7   3  11       45.79       44.68      2.88 o 
   8   3  11        1.71        2.50      1.75 o 
  -1   4  11        3.60        3.31      3.57 o 
   0   4  11       12.38        9.29      3.72 o 
   1   4  11       71.43       55.98      2.46 o 
   2   4  11       59.37       66.57      2.41 o 
   3   4  11       25.40       25.11      1.50 o 
   4   4  11      124.39      119.94      3.69 o 
   5   4  11      140.12      149.28      9.34 o 
   6   4  11       91.51       95.38      4.51 o 
   7   4  11        0.02       -0.09      0.96 o 
   8   4  11       33.92       32.01      7.00 o 
  -1   5  11       18.98       22.52      4.63 o 
   0   5  11       72.67       90.38      4.42 o 
   1   5  11      261.92      240.72     14.75 o 
   2   5  11        0.85        1.33      1.37 o 
   3   5  11       25.32       26.22      2.02 o 
   4   5  11        9.24       10.17      1.68 o 
   5   5  11        2.83        1.02      0.90 o 
   6   5  11        9.60        5.70      4.15 o 
   7   5  11      259.37      274.56      8.80 o 
   8   5  11      240.02      250.44     11.87 o 
   0   6  11        3.87        2.99      2.98 o 
   1   6  11       56.35       54.18      4.12 o 
   2   6  11        6.87        4.71      4.41 o 
   3   6  11       35.73       30.09      2.76 o 
   4   6  11       13.94       13.80      1.95 o 
   5   6  11        0.30        0.78      0.96 o 
   6   6  11        9.51        8.25      4.08 o 
   7   6  11       56.37       56.84      3.91 o 
   2   7  11       49.32       54.50      4.76 o 
   3   7  11        2.69        2.61      1.56 o 
   4   7  11      160.93      150.45      8.81 o 
   5   7  11       46.51       42.90      2.55 o 
   6   7  11        8.86        7.43      4.92 o 
   0  -2  12        2.06        1.54      2.20 o 
   1  -2  12       47.58       40.50      3.13 o 
   2  -2  12        0.84        0.67      0.98 o 
   3  -2  12       78.10       78.05      3.60 o 
   4  -2  12       59.07       64.12      5.48 o 
   1  -1  12        1.77        2.32      1.81 o 
   2  -1  12       41.83       49.60      3.03 o 
   3  -1  12       94.02       97.06      5.26 o 
   4  -1  12        3.97        6.21      3.62 o 
   5  -1  12        2.27        2.38      1.72 o 
   1   0  12       11.34       14.66      2.21 o 
   2   0  12       18.04       18.80      1.54 o 
   3   0  12       95.59       97.95      4.94 o 
   4   0  12        3.12        2.87      1.56 o 
   5   0  12      101.11      119.28      4.93 o 
   6   0  12       30.60       30.05      3.23 o 
  -1   1  12        6.00        2.60      1.95 o 
   0   1  12       86.29       86.72      4.06 o 
   1   1  12        5.00        6.63      5.53 o 
   2   1  12       10.60        8.79      1.75 o 
   3   1  12      233.53      222.58     13.07 o 
   4   1  12      114.46      105.74      5.83 o 
   5   1  12        7.61        6.25      3.39 o 
   6   1  12        4.14        5.82      3.01 o 
   7   1  12       87.50      106.06      4.65 o 
  -1   2  12        0.07        0.57      1.35 o 
   0   2  12        3.72        3.17      2.98 o 
   1   2  12        0.07        0.17      0.38 o 
   2   2  12       27.65       25.48      2.65 o 
   3   2  12        7.91        9.27      7.45 o 
   4   2  12       42.33       47.76      3.59 o 
   5   2  12       90.01       89.52      5.00 o 
   6   2  12        0.22        0.74      1.02 o 
   7   2  12       53.35       51.83      3.05 o 
   0   3  12      134.53      143.15      5.53 o 
   1   3  12        1.90        0.26      0.74 o 
   2   3  12       64.74       64.16      3.48 o 
   3   3  12       68.73       54.18      3.90 o 
   4   3  12       13.22       19.53      5.67 o 
   5   3  12      290.99      300.16     18.18 o 
   6   3  12      252.87      254.25     11.59 o 
   7   3  12        6.38        3.66      3.84 o 
   0   4  12       34.09       33.55      4.09 o 
   1   4  12        1.28        1.95      1.70 o 
   2   4  12        3.05        1.92      1.20 o 
   3   4  12        2.91        2.71      1.53 o 
   4   4  12      119.65      121.96     11.01 o 
   5   4  12        1.54        1.64      1.28 o 
   6   4  12       22.08       19.22      2.39 o 
   7   4  12        3.58        2.15      1.80 o 
   1   5  12       25.77       24.78      2.58 o 
   2   5  12       35.71       37.06      2.80 o 
   3   5  12       91.43       79.13      2.68 o 
   4   5  12      149.94      156.05     10.86 o 
   5   5  12        1.60        1.28      1.64 o 
   6   5  12       58.90       57.31      3.99 o 
   7   5  12       18.91       22.80      5.17 o 
   2   6  12        2.18        2.57      3.31 o 
   3   6  12        7.87        5.20      3.06 o 
   4   6  12       91.73       89.32      8.04 o 
   5   6  12      144.89      155.77      8.10 o 
   6   6  12       86.68       90.55      5.52 o 
   2   0  13        0.01        0.46      0.78 o 
   3   0  13       12.67       11.64      8.16 o 
   4   0  13        0.52        0.47      1.49 o 
   2   1  13        2.99        5.65      4.75 o 
   3   1  13       54.38       59.68      3.36 o 
   4   1  13       34.14       34.53      3.63 o 
   5   1  13       85.19       86.63      5.06 o 
   2   2  13       42.12       50.17      3.60 o 
   3   2  13        3.76        2.73      2.82 o 
   4   2  13       42.20       47.11      6.44 o 
   5   2  13      124.34      133.14      6.70 o 
   2   3  13       24.39       27.00      2.58 o 
   3   3  13       65.07       70.60      3.69 o 
   4   3  13       42.50       38.95      3.50 o 
   5   3  13       52.26       47.43      3.74 o 
   2   4  13        7.26        9.05      7.74 o 
   3   4  13        1.50        1.85      3.27 o 
   4   4  13        0.31        0.53      1.88 o 
   5   4  13        0.52        0.40      2.19 o 
   4   5  13        3.42        5.32      4.21 o 
                                                 
